# Supplementary material for: Spatial transcriptome and single-cell reveal the role of nucleotide metabolism in colorectal cancer progression and tumor microenvironment
Source: J Transl Med. 2024 Jul 29;22:702. doi: 10.1186/s12967-024-05495-y (PMC11288102; doi:10.1186/s12967-024-05495-y)
Supplement: Supplementary file 7 — Supplementary Material 7: The marker genes of cell type in scRNA data. [file 12967_2024_5495_MOESM7_ESM.xls]

## Sheet: boruta.finalVars
Item	Type
TUBA1C	Boruta
SPCS1	Boruta
HINT1	Boruta
NDUFAB1	Boruta
RPN2	Boruta
RANBP1	Boruta
TMED2	Boruta
CEACAM5	Boruta
TOMM22	Boruta
UQCRFS1	Boruta
NHP2	Boruta
H2AFZ	Boruta
PSMA7	Boruta
PSMB2	Boruta
CD24	Boruta
ODC1	Boruta
RPSA	Boruta
MTDH	Boruta
PRELID1	Boruta
OSTC	Boruta
NPM1	Boruta
SERBP1	Boruta
SLC25A3	Boruta
RAN	Boruta
COX5A	Boruta
EIF3K	Boruta
PDIA6	Boruta
PPA1	Boruta
DEK	Boruta
MPC2	Boruta
BTF3	Boruta
PSMB1	Boruta
HLA.A	Boruta
EBNA1BP2	Boruta
ILF2	Boruta
