# Supplementary material for: Spatial transcriptome and single-cell reveal the role of nucleotide metabolism in colorectal cancer progression and tumor microenvironment
Source: J Transl Med. 2024 Jul 29;22:702. doi: 10.1186/s12967-024-05495-y (PMC11288102; doi:10.1186/s12967-024-05495-y)
Supplement: Supplementary file 8 — Supplementary Material 8: The primers sequences designated for RT-PCR. [file 12967_2024_5495_MOESM8_ESM.xls]

## Sheet: ligand
interacting_pair	NUhighepi|B_cells	NUlowepi|B_cells	logfc
PLA2G2A_a4b1 complex	0.585	0.296	0.289
MIF_TNFRSF14	0.728	0.6	0.128
LAMP1_FAM3C	0.468	0.379	0.089
CDH1_aEb7 complex	0.332	0.276	0.056
LGALS9_CD44	0.643	0.593	0.05
GRIN2B_IL16	0.195	0.197	-0.002
PLXNB1_SEMA4D	0.106	0.112	-0.006
PLXNB2_SEMA4D	0.165	0.172	-0.007
FN1_a4b1 complex	0.13	0.183	-0.053
FN1_a4b7 complex	0.13	0.183	-0.053
interacting_pair	NUhighepi|Dendritic_cells	NUlowepi|Dendritic_cells	logfc
MIF_TNFRSF14	0.701	0.572	0.129
CDH1_aEb7 complex	0.319	0.263	0.056
CDH1_KLRG1	0.487	0.432	0.055
LGALS9_HAVCR2	0.369	0.318	0.051
LGALS9_CD47	0.496	0.446	0.05
IL1B_ADRB2	0.278	0.275	0.003
TNFRSF10A_TNFSF10	0.478	0.476	0.002
PLXNB1_SEMA4D	0.259	0.264	-0.005
PLXNB2_SEMA4D	0.318	0.325	-0.007
TNFRSF11B_TNFSF10	0.485	0.494	-0.009
interacting_pair	NUhighepi|Endothelial_cells	NUlowepi|Endothelial_cells	logfc
PLA2G2A_a5b1 complex	0.923	0.634	0.289
MIF_TNFRSF10D	0.623	0.494	0.129
MIF_TNFRSF14	0.697	0.569	0.128
CD44_SELE	0.655	0.55	0.105
CXCL1_ACKR1	0.635	0.541	0.094
FN1_a3b1 complex	0.134	0.187	-0.053
FN1_a8b1 complex	0.139	0.192	-0.053
FN1_aVb5 complex	0.124	0.177	-0.053
FN1_a5b1 complex	0.469	0.522	-0.053
FN1_aVb1 complex	0.206	0.26	-0.054
interacting_pair	NUhighepi|Fibroblasts	NUlowepi|Fibroblasts	logfc
PLA2G2A_a5b1 complex	0.66	0.371	0.289
MIF_TNFRSF14	0.692	0.563	0.129
TFRC_TNFSF13B	0.387	0.26	0.127
LAMP1_FAM3C	0.514	0.425	0.089
EPHB2_EFNB2	0.174	0.121	0.053
PDGFA_PDGFRA	0.554	0.589	-0.035
FN1_aVb1 complex	0.257	0.31	-0.053
FN1_aVb5 complex	0.188	0.241	-0.053
FN1_a5b1 complex	0.206	0.259	-0.053
FN1_a11b1 complex	0.187	0.241	-0.054
interacting_pair	NUhighepi|Macrophages	NUlowepi|Macrophages	logfc
PLA2G2A_a4b1 complex	0.58	0.291	0.289
PLA2G2A_a5b1 complex	0.594	0.305	0.289
TFRC_TNFSF13B	0.986	0.858	0.128
MIF_TNFRSF14	0.942	0.814	0.128
CD44_HBEGF	0.76	0.655	0.105
FN1_a4b1 complex	0.125	0.178	-0.053
FN1_a4b7 complex	0.125	0.178	-0.053
FN1_a5b1 complex	0.139	0.192	-0.053
FN1_aVb1 complex	0.263	0.316	-0.053
FN1_aVb5 complex	0.165	0.219	-0.054
interacting_pair	NUhighepi|Monocytes	NUlowepi|Monocytes	logfc
PLA2G2A_a4b1 complex	0.594	0.305	0.289
PLA2G2A_a5b1 complex	0.602	0.313	0.289
TFRC_TNFSF13B	0.728	0.6	0.128
MIF_TNFRSF14	0.741	0.613	0.128
LAMP1_FAM3C	0.382	0.293	0.089
PLAUR_a4b1 complex	0.329	0.331	-0.002
TNFRSF11B_TNFSF10	0.128	0.137	-0.009
FN1_a4b1 complex	0.14	0.193	-0.053
FN1_a4b7 complex	0.139	0.192	-0.053
FN1_a5b1 complex	0.147	0.2	-0.053
interacting_pair	NUhighepi|NK_cells	NUlowepi|NK_cells	logfc
PLA2G2A_a4b1 complex	0.659	0.37	0.289
MIF_TNFRSF14	0.724	0.596	0.128
LAMP1_FAM3C	0.414	0.324	0.09
CD47_SIRPG	0.337	0.251	0.086
CDH1_aEb7 complex	0.39	0.334	0.056
TNFRSF11B_TNFSF10	0.127	0.136	-0.009
COL9A3_a1b1 complex	0.165	0.18	-0.015
COL16A1_a1b1 complex	0.168	0.187	-0.019
FN1_a4b1 complex	0.204	0.257	-0.053
FN1_a4b7 complex	0.21	0.263	-0.053
interacting_pair	NUhighepi|Plasma_cells	NUlowepi|Plasma_cells	logfc
PLA2G2A_a4b1 complex	0.555	0.266	0.289
MIF_TNFRSF14	0.65	0.522	0.128
LAMP1_FAM3C	0.485	0.396	0.089
CDH1_aEb7 complex	0.285	0.23	0.055
LGALS9_SLC1A5	0.293	0.243	0.05
GRIN2B_IL16	0.095	0.097	-0.002
PLXNB1_SEMA4D	0.09	0.095	-0.005
PLXNB2_SEMA4D	0.149	0.156	-0.007
FN1_a4b1 complex	0.101	0.154	-0.053
FN1_a4b7 complex	0.101	0.154	-0.053
interacting_pair	NUhighepi|Smooth_muscle_cells	NUlowepi|Smooth_muscle_cells	logfc
PLA2G2A_a4b1 complex	0.581	0.292	0.289
PLA2G2A_a5b1 complex	0.584	0.295	0.289
MIF_TNFRSF14	0.626	0.498	0.128
LAMP1_FAM3C	0.498	0.409	0.089
LGALS9_DAG1	0.273	0.223	0.05
FN1_a5b1 complex	0.13	0.183	-0.053
FN1_aVb1 complex	0.252	0.305	-0.053
FN1_a3b1 complex	0.175	0.228	-0.053
FN1_aVb5 complex	0.15	0.203	-0.053
FN1_a4b1 complex	0.126	0.18	-0.054
interacting_pair	NUhighepi|T_cells	NUlowepi|T_cells	logfc
PLA2G2A_a4b1 complex	0.656	0.367	0.289
MIF_TNFRSF14	0.759	0.631	0.128
TFRC_TNFSF13B	0.391	0.264	0.127
CD47_SIRPG	0.329	0.243	0.086
CDH1_aEb7 complex	0.329	0.274	0.055
PLAUR_a4b1 complex	0.391	0.393	-0.002
GRIN2B_IL16	0.136	0.138	-0.002
TNFRSF11B_TNFSF10	0.123	0.132	-0.009
FN1_a4b7 complex	0.181	0.234	-0.053
FN1_a4b1 complex	0.201	0.255	-0.054

## Sheet: receptor
interacting_pair	B_cells|NUhighepi	B_cells|NUlowepi	logfc
CD74_MIF	2.651	2.522	0.129
HLA-DPA1_GAL	1.403	1.296	0.107
CD74_APP	2.442	2.364	0.078
LGALS9_SLC1A5	0.287	0.246	0.041
HLA-C_FAM3C	1.541	1.5	0.041
LGALS9_MET	0.168	0.155	0.013
NCR3_NCR3LG1	0.119	0.117	0.002
CCR6_CCL20	0.503	0.517	-0.014
ICAM1_AREG	0.512	0.542	-0.03
CD44_HBEGF	0.665	0.696	-0.031
interacting_pair	Dendritic_cells|NUhighepi	Dendritic_cells|NUlowepi	logfc
NTRK1_AIMP1	0.439	0.343	0.096
NTRK1_GPI	0.373	0.28	0.093
NTRK1_NAMPT	0.345	0.28	0.065
VEGFA_EPHB2	0.259	0.205	0.054
NTRK1_GRN	0.447	0.406	0.041
TNFSF10_RIPK1	0.482	0.483	-0.001
VEGFA_GRIN2B	0.158	0.159	-0.001
ADRB2_VEGFB	0.276	0.283	-0.007
ICAM1_AREG	0.544	0.573	-0.029
CD44_HBEGF	0.991	1.021	-0.03
interacting_pair	Endothelial_cells|NUhighepi	Endothelial_cells|NUlowepi	logfc
CD74_MIF	1.496	1.368	0.128
PLD2_ARF1	0.578	0.456	0.122
SELP_CD24	1.353	1.241	0.112
LGALS9_CD47	0.458	0.372	0.086
CD74_APP	1.288	1.21	0.078
EFNA1_EPHA2	0.593	0.613	-0.02
FLT1 complex_VEGFA	0.475	0.501	-0.026
NRP1_VEGFA	0.43	0.456	-0.026
NRP2_VEGFA	0.429	0.456	-0.027
ICAM1_AREG	0.883	0.912	-0.029
interacting_pair	Fibroblasts|NUhighepi	Fibroblasts|NUlowepi	logfc
EGFR_MIF	0.627	0.499	0.128
NRG1_LSR	0.43	0.356	0.074
VEGFA_EPHB2	0.225	0.172	0.053
LAMC1_a6b1 complex	0.479	0.433	0.046
TNFRSF1A_GRN	0.637	0.596	0.041
NRP1_VEGFA	0.21	0.236	-0.026
NRP2_VEGFA	0.235	0.261	-0.026
EGFR_AREG	0.487	0.516	-0.029
ICAM1_AREG	0.754	0.783	-0.029
EGFR_HBEGF	0.304	0.334	-0.03
interacting_pair	Macrophages|NUhighepi	Macrophages|NUlowepi	logfc
CD74_MIF	3.065	2.936	0.129
HLA-DPA1_GAL	1.929	1.822	0.107
SPP1_CD44	0.775	0.669	0.106
LGALS9_CD44	0.721	0.615	0.106
SIRPA_CD47	0.527	0.441	0.086
NRP1_VEGFA	0.402	0.428	-0.026
NRP2_VEGFA	0.498	0.524	-0.026
ICAM1_AREG	0.937	0.966	-0.029
CD44_HBEGF	1.006	1.036	-0.03
C5AR1_RPS19	2.797	2.877	-0.08
interacting_pair	Monocytes|NUhighepi	Monocytes|NUlowepi	logfc
CD74_MIF	2.411	2.283	0.128
HLA-DPA1_GAL	1.389	1.282	0.107
SPP1_CD44	0.755	0.649	0.106
LGALS9_CD44	0.588	0.482	0.106
LGALS9_CD47	0.485	0.399	0.086
NRP2_VEGFA	0.274	0.3	-0.026
NRP1_VEGFA	0.241	0.267	-0.026
ICAM1_AREG	0.806	0.835	-0.029
CD44_HBEGF	0.97	1	-0.03
C5AR1_RPS19	2.49	2.569	-0.079
interacting_pair	NK_cells|NUhighepi	NK_cells|NUlowepi	logfc
CD74_MIF	1.603	1.475	0.128
HLA-DPA1_GAL	0.685	0.578	0.107
CD74_APP	1.395	1.317	0.078
CXCR6_CXCL16	0.451	0.406	0.045
HLA-C_FAM3C	1.855	1.815	0.04
CD6_ALCAM	0.254	0.241	0.013
TGFB1_TGFbeta receptor1	0.193	0.194	-0.001
CXCR3_CCL20	0.538	0.551	-0.013
CD8A_CEACAM5	1.082	1.11	-0.028
CD44_HBEGF	0.784	0.814	-0.03
interacting_pair	Plasma_cells|NUhighepi	Plasma_cells|NUlowepi	logfc
CD74_MIF	1.43	1.301	0.129
CD74_APP	1.221	1.143	0.078
ADGRG5_FAM3C	0.117	0.077	0.04
COL9A3_a2b1 complex	0.117	0.104	0.013
CCR10_CCL28	0.109	0.103	0.006
COL9A3_a2b1 complex	0.117	0.104	0.013
CCR10_CCL28	0.109	0.103	0.006
IGF1_a6b4 complex	0.196	0.193	0.003
IGF1_IGF1R	0.103	0.106	-0.003
ICAM1_AREG	0.477	0.506	-0.029
interacting_pair	Smooth_muscle_cells|NUhighepi	Smooth_muscle_cells|NUlowepi	logfc
LAMC1_a6b1 complex	0.482	0.436	0.046
TNFRSF1A_GRN	0.614	0.573	0.041
HLA-C_FAM3C	1.736	1.696	0.04
LAMP1_FAM3C	0.502	0.462	0.04
TNFSF12_TNFRSF12A	0.332	0.294	0.038
PDGFB_LRP1	0.153	0.16	-0.007
NRP1_VEGFB	0.11	0.118	-0.008
NRP1_VEGFA	0.256	0.282	-0.026
NRP2_VEGFA	0.21	0.236	-0.026
ICAM1_AREG	0.548	0.577	-0.029
interacting_pair	T_cells|NUhighepi	T_cells|NUlowepi	logfc
CD74_MIF	1.435	1.306	0.129
HLA-DPA1_GAL	0.497	0.39	0.107
CD74_APP	1.226	1.148	0.078
CXCR6_CXCL16	0.419	0.374	0.045
PDCD1_FAM3C	0.182	0.141	0.041
IL7 receptor_IL7	0.606	0.602	0.004
TGFB1_TGFbeta receptor1	0.178	0.178	0
CXCR3_CCL20	0.508	0.521	-0.013
CCR6_CCL20	0.638	0.651	-0.013
CD44_HBEGF	0.776	0.807	-0.031
