# Supplementary material for: Spatial transcriptome and single-cell reveal the role of nucleotide metabolism in colorectal cancer progression and tumor microenvironment
Source: J Transl Med. 2024 Jul 29;22:702. doi: 10.1186/s12967-024-05495-y (PMC11288102; doi:10.1186/s12967-024-05495-y)
Supplement: Supplementary file 9 — Supplementary Material 9: The most significant interacting pair between NUhighepi/ NUlowepi and other cells. [file 12967_2024_5495_MOESM9_ESM.xls]

## Sheet: NU_significant
Gene	p_val	avg_log2FC	pct.1	pct.2	p_val_adj
NME1	2.13418e-97	0.667579	0.678	0.253	7.1909e-93
PAICS	1.71824e-58	0.368843	0.43	0.133	5.78945e-54
NUDT5	4.85964e-69	0.36601	0.488	0.153	1.63741e-64
NME4	3.83676e-77	0.362983	0.472	0.117	1.29276e-72
ATIC	3.17443e-62	0.267178	0.435	0.127	1.06959e-57
DCTPP1	1.7746e-41	0.25909	0.637	0.321	5.97933e-37
NT5C	0.028508	-0.250948	0.506	0.37	1
ENTPD5	1.48917e-27	-0.398507	0.086	0.197	5.0176e-23
UPP1	6.31862e-05	-0.523651	0.215	0.241	1
AK1	3.32697e-06	-0.633311	0.419	0.255	0.112099
CDA	1.03633e-20	-0.923112	0.1	0.194	3.49182e-16
ENTPD8	3.26032e-105	-0.989107	0.033	0.24	1.09853e-100
