# Supplementary material for: Spatial transcriptome and single-cell reveal the role of nucleotide metabolism in colorectal cancer progression and tumor microenvironment
Source: J Transl Med. 2024 Jul 29;22:702. doi: 10.1186/s12967-024-05495-y (PMC11288102; doi:10.1186/s12967-024-05495-y)
Supplement: Supplementary file 10 — Supplementary Material 10: Differential analysis of genes associated with nucleotide metabolism in normal and tumor cells. [file 12967_2024_5495_MOESM10_ESM.xls]

## Sheet: ST-P1
	n_spots	n_spots_sig	n_spots_sig_pval
THBS1_ITGB1	3136	24	235
COL1A1_ITGA5	2738	23	130
COL1A1_ITGB1	3286	22	110
PSAP_LRP1	3235	22	228
VCAN_ITGB1	2806	22	248
HSPG2_ITGB1	3148	21	262
LAMB1_ITGB1	3073	21	260
THBS1_LRP1	2949	21	250
COL1A1_CD44	3295	21	99
TNC_ITGB1	2300	21	260
FBN1_ITGB1	2773	20	242
COL1A1_ITGA11	1839	20	148
CLEC11A_ITGB1	2806	20	268
TIMP2_ITGB1	3089	20	261
MDK_ITGB1	3143	20	247
COL1A1_CD93	2513	19	129
TGM2_ITGB1	2938	19	274
THBS1_ITGA4	1639	19	213
COL1A1_ITGA2	3103	19	97
SPON2_ITGB1	3051	19	240
ADAM9_ITGB1	3072	18	230
LGALS1_ITGB1	3233	18	181
ANGPTL2_ITGB1	1618	17	244
CXCL12_ITGB1	2439	17	230
COL3A1_DDR2	1334	17	203
COL4A1_ITGAV	2896	17	211
VCAM1_ITGB1	1665	17	236
CALR_LRP1	3258	17	238
CD14_ITGB1	2743	17	219
THBS2_ITGB1	2499	17	260
VIM_CD44	3217	17	207
COL3A1_DDR1	3228	16	142
CCN4_ITGB1	1603	16	225
ADAM12_ITGB1	905	16	190
COL4A1_ITGB1	3203	16	198
C1QB_LRP1	2765	15	274
GNAI2_ADRA2A	437	15	170
PLAU_LRP1	2412	15	239
SERPINE2_LRP1	2211	15	253
LAMA2_ITGB1	905	15	204
COL1A1_DDR1	3272	15	82
COL4A1_ITGA1	2713	15	216
ADAM15_ITGB1	3134	15	218
COL4A1_CD93	2203	15	197
COL1A1_DDR2	1349	15	137
GNAI2_F2R	2005	15	239
THBS1_SDC4	3051	14	189
ADAM17_ITGB1	2831	14	198
LGALS1_PTPRC	1629	14	131
TFPI_LRP1	1499	14	246
COL1A2_ITGA2	3113	14	64
SPON2_ITGA5	1979	13	222
SPON2_ITGA4	1417	13	191
GNAI2_EDNRA	2176	13	295
THBS1_ITGA6	3146	13	174
PLAT_LRP1	2540	13	193
GNAI2_IGF1R	2439	12	241
CALR_ITGAV	3198	12	227
COL1A2_CD44	3299	12	50
LPL_LRP1	1051	12	185
LTBP1_ITGB5	2597	12	260
FBN1_ITGAV	2166	12	211
LGALS3BP_ITGB1	3258	12	223
LRPAP1_LRP1	3005	12	247
CXCL12_ITGA4	873	12	198
COL1A2_ITGA11	1845	11	88
LAMC2_ITGB1	2852	11	210
COL1A1_CD36	996	11	139
TGFB1_SDC2	820	11	181
GNAI2_CAV1	1912	11	242
CX3CL1_ITGAV	1056	11	177
ROBO1_ROBO1	387	11	308
COL18A1_ITGB1	3127	11	174
CD59_CD2	1212	11	192
CCN2_LRP1	2804	11	150
COL1A2_ITGB1	3290	11	38
HSPG2_ITGA2	2652	11	166
NPNT_ITGB1	2778	10	192
CXCL12_ITGAV	1936	10	202
COL4A2_CD93	2125	10	201
EBI3_IL6ST	345	10	166
APP_LRP1	3201	10	209
LTBP3_ITGB5	2767	10	232
HLA-C_LILRB2	750	10	123
MFGE8_ITGAV	2479	10	268
TNC_ITGAV	1793	10	194
TIMP3_KDR	971	10	223
MFGE8_PDGFRB	1938	10	310
MMP9_LRP1	1877	9	193
TIMP1_CD63	3246	9	152
COL1A2_CD93	2522	9	36
PTPRM_PTPRM	206	9	184
PDGFB_LRP1	1148	9	189
COL18A1_ITGA5	2148	8	167
RTN4_CNTNAP1	1026	8	197
SEMA3C_PLXND1	2205	8	176
CCN2_ITGAM	360	8	125
SERPINE1_LRP1	1744	8	199
SPP1_ITGB1	2471	8	246
NECTIN2_NECTIN2	2262	8	413
AGRN_DAG1	2429	8	211
VCAN_SELP	66	8	66
ANOS1_SDC2	496	8	158
VCAM1_ITGA9	407	8	150
SEMA7A_ITGB1	884	8	220
PLAU_PLAUR	1439	8	193
VCAM1_ITGA4	553	8	185
ANGPT1_ITGB1	359	8	184
COL18A1_GPC4	2571	8	152
THBS1_CD47	3032	8	191
RARRES2_CMKLR1	585	8	157
RTN4_S1PR2	1114	8	199
SEMA3F_NRP1	889	7	178
SEMA4A_PLXND1	643	7	182
SERPING1_LRP1	2569	7	199
COL18A1_KDR	1099	7	158
THBS1_PTPRJ	2497	7	178
ADAM9_ITGAV	2647	7	214
CCN2_ITGA5	1900	7	156
HLA-C_LILRB1	246	7	133
MDK_LRP1	2903	7	243
THBS1_SDC1	3140	7	153
GNAI2_ADCY1	264	7	148
ANGPTL2_LILRB2	243	7	139
FGF1_NRP1	79	7	65
GRN_TNFRSF1A	3192	7	153
CCN1_ITGB5	2213	7	240
ANXA1_DYSF	1192	7	235
THBS1_ITGA3	2532	7	125
COL8A1_ITGA1	1239	7	216
ICAM1_ITGAM	180	7	111
CLCF1_IL6ST	520	7	159
CD14_ITGA4	1002	7	174
FGG_ITGB1	1643	7	265
TGFB1_ITGAV	1326	7	162
CLEC11A_ITGA11	1083	7	225
IGFBP4_FZD8	1833	7	186
SPON2_ITGAM	395	7	153
ADAM9_ITGB5	2855	7	190
INHBA_ENG	1049	6	224
CD58_CD2	792	6	173
GNAI2_EGFR	2423	6	272
HSPG2_PTPRS	161	6	107
LAMB1_ITGA6	3082	6	195
POSTN_PTK7	2632	6	121
GNAI2_TBXA2R	390	6	183
NECTIN3_NECTIN2	2150	6	174
GNAI2_FPR1	610	6	175
ITGAV_THY1	2731	6	137
MMP13_LRP1	192	6	148
CD2_CD48	221	6	136
THBS2_ITGA4	891	6	193
TGM2_ADGRG1	2788	6	198
F10_F3	476	6	160
FGF1_CSPG4	102	6	74
CXCL12_ACKR3	1081	6	224
FGF2_SDC3	135	6	94
APP_CAV1	2583	6	140
FSTL1_DIP2A	2259	6	125
VEGFC_FLT4	49	6	46
FAT4_DCHS1	455	6	157
COL2A1_ITGB1	301	6	172
WNT2_FZD1	320	6	150
FBN1_ITGA5	1476	6	168
TGFB2_TGFBR1	167	6	94
ANGPT2_TEK	143	6	84
SEMA7A_ITGA1	583	6	211
FGF1_CD44	224	6	138
SEMA4C_PLXNB2	2243	6	167
ANOS1_FGFR1	232	6	108
HLA-A_LILRB1	247	5	112
LAMA2_ITGA7	146	5	90
GNAI2_C5AR1	816	5	195
CTHRC1_FZD3	1553	5	227
TNC_ITGB3	52	5	49
TIMP2_ITGA3	2304	5	150
HLA-E_KLRK1	163	5	110
FBN1_ITGB3	54	5	48
LGALS1_CD69	342	5	157
CD99_PILRB	2756	5	236
TNFSF10_TNFRSF10B	1966	5	194
LIF_IL6ST	980	5	164
ADM_RAMP3	812	5	232
PTN_PTPRS	42	5	36
HSPG2_COL13A1	581	5	153
EBI3_IL27RA	274	5	144
IL17F_IL17RA	72	5	55
CD22_PTPRC	37	5	36
ICAM2_ITGAM	185	5	116
IL32_ITGB3	93	5	72
IL33_IL1RL1	192	5	118
IL6_IL6ST	51	5	46
EDIL3_ITGB3	48	5	46
HMGB1_THBD	1925	5	249
ICAM1_ITGAX	368	5	145
VTN_ITGAV	1298	5	242
CCN2_IGF2R	2638	5	151
ADAM28_ITGA4	146	5	77
INHBB_ACVR1	131	5	109
ICAM1_ITGAL	236	5	125
CCN1_ITGAV	1916	5	205
EFNB2_EPHB1	494	5	164
JAG1_NOTCH3	2591	5	155
EFNA3_EPHA7	89	5	70
JAG1_NOTCH2	2567	5	201
LTB_CD40	270	5	156
MDK_SDC3	2207	5	234
NID1_ITGAV	2368	5	168
NID1_ITGB3	65	5	58
NID2_COL13A1	296	5	135
HGF_SDC2	366	5	161
TGFB1_ENG	821	5	165
SPON2_ITGB2	1826	5	162
PDGFB_PDGFRB	746	5	156
ARF1_INSR	2953	5	172
PDGFD_PDGFRB	710	5	158
NECTIN4_TIGIT	72	5	64
SLIT2_APP	254	5	134
PLAU_IGF2R	2264	5	189
COL1A2_ITGB3	97	5	79
SEMA4D_CD72	209	5	116
COL18A1_GPC1	1891	5	159
BMP4_BMPR1A	2324	5	229
SEMA3F_PLXNA3	1455	5	169
IGFBP4_LRP6	2759	5	162
BMP8A_BMPR1A	1089	5	161
BMP8A_TGFBR1	1157	5	177
GNAI2_ADORA1	150	5	127
TGFB2_ACVR1	95	5	74
COL4A1_ITGB8	2167	5	143
HLA-B_LILRB1	247	5	92
MMP1_ITGA2	1475	5	192
MMRN2_CD248	603	5	177
MMRN2_CLEC14A	185	5	95
ANXA1_FPR1	554	5	159
NCAM1_FGFR1	99	5	74
GPC3_CD81	421	5	171
GREM1_KDR	473	5	179
ANGPTL3_ITGAV	265	5	117
HEBP1_FPR3	790	5	195
TGM2_SDC4	2832	5	164
FGB_ITGB1	2008	4	192
ICAM1_SPN	300	4	156
CD48_CD2	221	4	135
HLA-A_LILRB2	756	4	122
GNAI2_CCR5	301	4	171
EDN1_EDNRA	1705	4	231
EFNA1_EPHA7	128	4	104
ICAM2_ITGAL	238	4	121
HBEGF_CD44	2172	4	195
HLA-G_LILRB2	42	4	38
EFNA3_EPHB1	391	4	162
FN1_ITGB3	97	4	71
CXCL12_ITGB3	43	4	40
CNTN4_PTPRG	274	4	127
CXCL12_ITGA5	1259	4	174
FBLN1_ITGB1	2850	4	188
EFNB1_EPHB1	542	4	166
CFH_ITGAM	195	4	109
CLEC11A_ITGA10	153	4	111
F8_LRP1	247	4	136
F13A1_ITGB1	232	4	131
HLA-F_LILRB2	533	4	169
COL5A1_SDC3	2151	4	137
FGF2_NRP1	101	4	75
HLA-E_KLRD1	235	4	128
DAG1_LAMA4	2391	4	179
SEMA3F_NRP2	772	4	148
BMP8A_TGFBR2	1619	4	192
PTPRC_CD22	37	4	35
PTN_SDC3	682	4	179
PODXL_SELL	292	4	146
PLTP_ABCA1	1490	4	244
AGRN_LRP4	1619	4	205
PGF_FLT1	536	4	154
PDGFC_PDGFRB	781	4	181
PDGFC_PDGFRA	574	4	189
PDGFB_PDGFRA	541	4	163
TNFSF11_TNFRSF11A	310	4	137
TGFB2_ENG	149	4	110
NECTIN3_NECTIN3	784	4	411
UCN2_IL10RB	120	4	96
VCAN_CD44	2846	4	189
PTPRK_PTPRK	1652	4	466
ADM2_RAMP3	269	4	137
THBS1_TNFRSF11B	996	4	162
ROBO2_ROBO2	119	4	115
TGFB1_TGFBR2	1516	4	172
TGFB1_TGFBR1	1055	4	181
TGFB3_ENG	950	4	200
APP_GPC1	2368	4	182
TGM2_ITGB3	68	4	62
APLN_APLNR	272	4	140
ANXA2_ROBO4	1537	4	154
SLIT3_ROBO1	389	4	164
SLIT2_ROBO1	83	4	73
SLAMF7_SLAMF7	90	4	90
THBS1_ITGA2B	150	4	106
SERPING1_SELP	69	4	67
BMP2_ENG	1447	4	154
SEMA6B_PLXNA2	395	4	143
THBS1_ITGB3	83	4	73
BMP7_ENG	2085	4	185
VCAN_TLR2	405	4	127
TNFSF12_CD163	504	4	153
VEGFC_KDR	88	4	68
CD28_CD86	34	4	33
IL1B_IL1RAP	169	4	104
CCN4_ITGA5	806	4	162
ACE_BDKRB2	936	4	183
INHBA_ACVR1	749	4	196
WNT5A_FZD7	987	4	198
CCN2_ITGB2	1746	4	166
CCN1_ITGB3	49	4	45
CCN1_ITGAM	220	4	117
WNT4_FZD6	715	4	156
KNG1_BDKRB2	576	4	168
LAMA1_ITGB1	1133	4	199
WNT2_FZD7	450	4	130
LAMA3_SDC2	1377	4	166
CCL3_CCR1	156	4	94
WNT4_FZD2	156	4	98
MMP12_PLAUR	1338	4	238
MDK_ITGA4	1583	4	174
LTA_TNFRSF1A	100	4	83
ADAM15_ITGB3	84	4	71
MFGE8_ITGB3	69	4	60
VWF_TNFRSF11B	499	4	134
TNC_ITGA7	445	3	145
VWF_ITGA2B	81	3	64
VTN_ITGA5	858	3	250
TNFSF13_SDC2	1822	3	176
TNF_TNFRSF1B	186	3	109
FGF2_SDC4	289	3	123
DLL4_NOTCH2	1531	3	200
F13A1_ITGA4	77	3	60
FGG_ITGAV	1253	3	220
DLL3_NOTCH3	83	3	74
DLL3_NOTCH2	80	3	64
DLL1_NOTCH2	1133	3	202
VEGFC_NRP2	97	3	60
WNT5A_FZD1	653	3	154
FGF2_GPC4	212	3	130
WNT2_FZD4	274	3	132
FGF2_FGFR1	71	3	63
FGF2_CD44	300	3	147
EDN1_EDNRB	818	3	165
FGF1_FGFR3	125	3	72
EFNA1_EPHA2	2308	3	242
THBS2_ITGA6	2495	3	171
EFNB1_EPHB6	180	3	110
TNC_PTPRB	1200	3	185
THBS2_NOTCH3	1559	3	211
FGA_ITGAM	137	3	89
TIGIT_NECTIN2	295	3	143
FCN2_LRP1	39	3	37
EFNA4_EPHA7	103	3	86
TNFSF10_TNFRSF11B	857	3	166
FN1_COL13A1	683	3	108
IL11_IL6ST	60	3	51
TFPI_VLDLR	305	3	119
NCAM1_ROBO1	121	3	77
GPC3_IGF1R	266	3	126
NAMPT_INSR	2682	3	180
MMP9_CD44	2103	3	214
HAS2_HMMR	1569	3	244
MFNG_NOTCH1	1192	3	183
HBEGF_CD82	729	3	141
DCN_TLR2	559	3	119
LTB_TNFRSF1A	1177	3	229
LRPAP1_SORT1	2916	3	164
LGALS9_CD44	3190	3	165
LAMA2_DAG1	798	3	143
L1CAM_ITGAV	133	3	95
HRAS_CAV1	2316	3	171
JAG1_NOTCH4	1435	3	193
JAG1_NOTCH1	2913	3	197
ICAM1_IL2RA	235	3	130
INHBA_BAMBI	1005	3	201
IL7_IL7R	615	3	191
IL34_CSF1R	335	3	163
IL1A_IL1R1	26	3	25
ICAM3_ITGAL	319	3	140
IL17B_IL17RB	177	3	112
GNAS_VIPR1	3004	3	245
GNAS_ADRB2	111	3	103
NECTIN2_NECTIN3	2150	3	186
GNAI2_LPAR3	156	3	114
ST6GAL1_CD22	107	3	83
SPP1_ITGB5	2228	3	317
SPON1_LRP8	634	3	141
SLIT3_ROBO4	291	3	109
FZD8_CKAP4	1712	3	218
SFRP2_FZD5	1325	3	302
IL15_IL2RA	70	3	54
SEMA3E_PLXND1	35	3	35
S100A9_TLR4	786	3	208
S100A8_TLR4	163	3	100
REN_ATP6AP2	79	3	60
TGFB2_TGFBR2	242	3	128
GNAI2_ADRA2B	180	3	140
PTN_PLXNB2	1277	3	175
PSEN1_NOTCH3	2396	3	112
PROS1_TYRO3	1070	3	174
PROS1_MERTK	800	3	184
PODXL2_SELL	377	3	159
PLG_ITGB1	1099	3	158
PLA2G2A_ITGB3	59	3	49
OSM_IL6ST	44	3	43
NTN1_UNC5B	57	3	51
NTN1_MCAM	96	3	79
NECTIN2_TIGIT	295	3	152
PVR_TIGIT	262	3	134
MADCAM1_ITGA4	47	3	44
A2M_LRP1	3036	3	163
APP_NCSTN	3042	3	198
ANG_PLXNB2	2824	3	163
COL8A1_ITGA2	1370	3	156
ADAM15_ITGA9	1284	3	177
CCN2_LRP6	2218	3	142
CALR_SCARF1	999	3	192
CCN1_SDC4	2343	3	190
C1QB_CD33	250	3	140
COL5A3_SDC3	1299	3	211
COL18A1_PTPRS	149	3	119
CALR_ITGA3	3047	3	187
CCN1_ITGA5	1232	3	189
BMP7_BMPR2	2253	3	224
ANXA2_TLR2	720	3	155
ANGPT1_TEK	45	3	32
ANXA1_FPR3	1009	3	235
BGN_TLR2	525	3	151
ANGPT2_TIE1	155	3	110
ADAM12_ITGA9	199	3	88
CLCF1_LIFR	33	3	31
ADAM15_ITGAV	2803	3	180
ANGPTL2_ITGA5	833	3	159
BMP4_BMPR2	2306	3	263
CXCL12_CXCR4	696	3	158
CTF1_IL6ST	55	3	49
CD99_PILRA	427	3	147
CXCL12_CXCR3	552	3	185
CD6_ALCAM	637	3	167
CD70_CD27	31	3	27
CD86_CD28	34	3	31
CSF1_CSF1R	437	3	167
BMP8A_BMPR2	1051	3	175
B2M_LILRB1	247	3	89
CTHRC1_FZD6	1641	3	223
CD34_SELL	152	3	98
ADM2_RAMP2	330	3	139
CX3CL1_CX3CR1	28	3	27
ALCAM_NRP1	1065	3	183
CD24_SELP	119	3	101
GAS6_AXL	1705	2	142
SERTAD1_AR	118	2	86
LAMC2_ITGA6	2837	2	184
TNFSF12_TNFRSF12A	1478	2	209
TNFSF10_TNFRSF10A	746	2	143
CCL2_CCR1	179	2	123
CCL2_CCR5	73	2	62
FN1_TNFRSF11B	1199	2	139
LCN1_LMBR1L	24	2	24
TNFSF10_TNFRSF10D	1185	2	165
LRFN3_LRFN3	289	2	234
AFDN_NECTIN3	2161	2	196
TNFSF4_TNFRSF4	98	2	63
SERPING1_SELE	83	2	64
VCAN_EGFR	2071	2	164
FGF18_FGFR1	97	2	69
ADM_CALCRL	703	2	138
VCAM1_ITGB7	193	2	101
CCL19_CCR10	39	2	37
FGF1_FGFR1	60	2	51
ADM_RAMP2	940	2	180
MICA_KLRK1	71	2	58
COMP_ITGA5	562	2	203
CXCL8_SDC2	814	2	182
FGF2_FGFRL1	206	2	145
COMP_CD47	1068	2	220
FGF2_SDC2	159	2	107
MCAM_MCAM	1152	2	334
FGF7_FGFR1	193	2	105
MADCAM1_CD44	160	2	120
LY86_CD180	58	2	53
CCL4_CCR1	167	2	90
SERPINC1_SDC2	510	2	159
FGG_ITGA5	808	2	219
LTA_TNFRSF1B	79	2	65
LTA_LTBR	99	2	87
SERPINF1_PLXDC2	1152	2	180
AFDN_F11R	2903	2	181
AGRN_ATP1A3	40	2	37
SLIT2_ROBO4	56	2	43
ALCAM_CD6	637	2	175
INHBB_ACVR1B	226	2	129
B2M_CD1A	200	2	75
INHBA_ACVR2B	793	2	193
TGFB3_TGFBR1	1199	2	213
CCN2_NTRK1	49	2	45
HLA-F_LILRB1	196	2	138
ARF1_PLD2	1898	2	214
ARF1_CHRM3	2196	2	173
IL22_IL10RB	22	2	21
TGFB1_VASN	451	2	166
HHLA2_TMIGD2	84	2	67
HSP90AA1_CFTR	3268	2	157
IL1A_IL1RAP	29	2	29
CD86_CTLA4	47	2	43
SPP1_ITGA9	642	2	191
SPP1_ITGAV	1962	2	267
SPP1_ITGB3	38	2	35
ICAM1_ITGB2	941	2	187
PTGS2_CAV1	287	2	117
APP_CD74	3264	2	189
IL15_IL15RA	347	2	141
CD34_SELP	39	2	39
IL1B_IL1R1	184	2	117
CCL4_CCR5	71	2	61
INHBB_ACVR1C	85	2	68
CCN1_ITGB2	1103	2	264
TNC_CNTN1	28	2	28
ALCAM_L1CAM	101	2	70
GLG1_SELE	156	2	103
COL1A2_GP6	48	2	42
LAMA1_ITGA1	731	2	176
SEMA4D_PLXNB2	2704	2	166
SLIT3_ROBO2	217	2	119
TIGIT_PVR	262	2	131
L1CAM_ALCAM	101	2	75
SLITRK6_PTPRS	24	2	24
INHBB_ACVR2A	117	2	91
KITLG_KIT	201	2	115
JAG2_NOTCH3	2186	2	178
ANGPTL3_ITGA5	161	2	103
GRN_TNFRSF1B	3047	2	156
ANXA1_EGFR	2334	2	251
SPON1_APP	1542	2	212
HAS2_CD44	2582	2	199
CEACAM5_CD8A	202	2	121
THBS1_CD36	828	2	163
JAG1_CD46	3191	2	139
HGF_CD44	669	2	173
ANGPT1_TIE1	49	2	37
FGB_ITGAV	1555	2	160
PTGS2_PTGDR2	31	2	31
RTN4_RTN4R	1913	2	215
EFNA1_EPHA1	1847	2	203
PGF_NRP2	407	2	113
PF4_PROCR	928	2	231
C3_ITGB2	1383	2	151
WNT2_FZD8	343	2	129
WNT2_FZD5	916	2	142
EFNA4_EPHA1	1520	2	183
WNT2_FZD3	741	2	165
OXT_OXTR	32	2	30
BMP7_ACVR1	1716	2	172
SAA1_CD36	494	2	149
EFNB1_EPHB4	2698	2	177
C4BPA_LRP1	964	2	156
CXCL12_CD4	575	2	186
NTN1_ADORA2B	66	2	61
ADAM17_ITGA5	1605	2	181
VTN_PLAUR	699	2	247
SELPLG_SELP	25	2	25
ADAM23_ITGA4	89	2	74
EDN3_EDNRA	609	2	129
SEMA3A_NRP2	627	2	174
ECM1_ITGB4	2206	2	173
RELN_ITGB1	87	2	81
DKK2_KREMEN1	362	2	135
PSAP_GPR37	90	2	71
PTPRC_MRC1	299	2	133
DKK2_LRP6	341	2	129
DLL1_NOTCH1	1594	2	230
BMP8A_ACVR2B	689	2	205
DLL1_NOTCH3	1104	2	175
PROS1_AXL	929	2	203
DLL3_NOTCH1	121	2	89
PVR_CD96	142	2	91
PVR_NECTIN3	1875	2	198
WNT5B_FZD2	114	2	67
DLL4_NOTCH3	1451	2	188
C1QA_CD33	263	2	124
DNAJB11_PRTG	41	2	31
POMC_MC1R	37	2	36
RARRES2_CCRL2	1949	2	124
RARRES2_GPR1	51	2	44
RELN_ITGA3	40	2	40
PLG_F2R	511	2	144
NLGN2_NRXN2	33	2	26
COL5A2_DDR1	2883	2	142
CTHRC1_FZD5	1916	2	186
CCL15_CCR1	751	2	165
SEMA4D_ERBB2	2471	2	194
MMRN2_CD93	551	2	127
MRC1_PTPRC	299	2	139
VEGFB_FLT1	1485	2	207
F8_LDLR	203	2	115
SEMA3C_NRP2	1218	2	146
NECTIN4_NECTIN4	256	2	229
F2_F2RL2	138	2	74
NECTIN3_PVR	1875	2	191
BMP8A_ACVR2A	596	1	155
INHBA_ACVR1B	1340	1	188
SEMA3G_NRP2	105	1	66
CCN3_NOTCH1	929	1	203
AZGP1_ITGAV	1919	1	201
INHBA_ACVR2A	695	1	135
ASIP_F11R	42	1	37
MIF_CXCR4	1737	1	133
SERPINF1_PLXDC1	1269	1	152
CCN2_FGFR2	632	1	143
MFNG_NOTCH2	810	1	178
RPS19_C5AR1	1060	1	122
RGMB_NEO1	2818	1	218
SEMA6D_TYROBP	349	1	147
C3_CD46	2864	1	146
RGMA_NEO1	222	1	123
RELN_LRP8	28	1	26
PLAU_ST14	2786	1	84
ITGB2_THY1	1960	1	145
BMP4_RGMB	2892	1	235
INHBB_ACVR2B	117	1	84
SEMA6D_PLXNA1	444	1	165
PLG_F3	613	1	151
MDK_SDC4	3033	1	212
CCL20_CCR6	1316	1	313
CCL19_CCRL2	134	1	108
ASIP_ATRN	29	1	28
SEMA4A_LILRB2	133	1	88
CD209_ICAM3	372	1	140
CD1D_LILRB2	55	1	40
APP_TNFRSF21	3140	1	196
IL17A_IL17RA	58	1	49
IL16_GRIN2D	188	1	80
IL16_CD4	143	1	89
IL15_IL2RG	545	1	172
IL15_IL2RB	83	1	68
PSEN1_NOTCH2	2389	1	165
BSG_SLC16A1	3140	1	130
CD34_SELE	43	1	40
PTN_PTPRB	654	1	172
PTDSS1_JMJD6	2648	1	181
TDGF1_ACVR1B	2158	1	244
PTDSS1_SCARB1	3083	1	211
CD38_PECAM1	259	1	98
BSG_SLC16A7	278	1	136
PSEN1_NOTCH1	2809	1	153
PSEN1_NCSTN	2509	1	175
BTC_ERBB2	1031	1	183
BMP2_BMPR2	1588	1	184
CCL19_CCR7	59	1	56
PVR_CD226	212	1	121
IL26_IL20RA	56	1	50
IL22_IL22RA1	21	1	20
MYL9_CD69	306	1	160
CCL18_PITPNM3	461	1	195
IL1RN_IL1R1	267	1	137
SPP1_ITGA4	860	1	186
IL1B_IL1R2	117	1	90
CCL14_CCR1	81	1	64
CD226_PVR	212	1	122
MMP2_SDC2	2145	1	115
MMP9_EPHB2	2050	1	177
BSG_SELE	170	1	112
NCAM1_ROBO3	29	1	28
PLA2G10_PLA2R1	320	1	126
PGF_NRP1	466	1	141
NECTIN1_NECTIN4	1097	1	185
SHH_GAS1	92	1	69
LGALS9_HAVCR2	836	1	143
SELPLG_SELE	23	1	23
SHH_SMO	216	1	102
SELE_CD44	169	1	108
NPNT_ITGA8	483	1	120
LILRB4_LAIR1	222	1	111
CADM1_CADM1	38	1	38
NRG1_ERBB2	632	1	150
SDC2_PTPRJ	1748	1	173
CCL3_ACKR2	56	1	50
SEMA3A_PLXNA2	1421	1	173
SERPINC1_LRP1	950	1	178
CCL3_CCR5	50	1	40
CCL3L1_CCR5	27	1	24
CCL4_ACKR2	62	1	48
SFTPA2_CD93	367	1	124
NODAL_ACVR2A	79	1	56
LTA_TNFRSF14	83	1	62
NID1_PTPRF	2859	1	113
NLGN2_NRXN3	196	1	107
BGN_TLR4	1158	1	216
BMP2_ACVR2A	1016	1	160
CCL26_CCR1	115	1	85
LIPH_LPAR2	1956	1	162
SEMA3A_NRP1	784	1	176
LRPAP1_LRP8	2380	1	209
CCL2_ACKR2	48	1	40
LRPAP1_LDLR	2844	1	188
LTB_LTBR	1212	1	243
BGN_FGFR3	2429	1	140
CCL22_ACKR2	34	1	31
NODAL_ACVR1B	184	1	112
JAG2_NOTCH1	2647	1	173
SLAMF1_SLAMF1	26	1	26
SCT_VIPR1	222	1	130
KNG1_PLAUR	665	1	172
KNG1_ITGB2	649	1	220
C3_LRP1	2573	1	151
SEMA3C_NRP1	1429	1	153
JAM2_JAM3	93	1	66
JAM2_F11R	341	1	108
CCL21_CCR7	54	1	49
SOSTDC1_LRP6	1010	1	175
C3_ITGAM	289	1	141
PECAM1_CD38	259	1	96
PF4V1_CXCR3	106	1	91
JAG2_NOTCH2	2218	1	213
PF4_SDC2	672	1	165
CADM1_NECTIN3	344	1	139
RTN4_LINGO1	740	1	162
SEMA3B_NRP1	1034	1	164
C3_NRP1	1034	1	134
SEMA3B_NRP2	863	1	156
NTN1_NEO1	116	1	96
LAMA1_RPSA	1172	1	211
CALCB_CALCRL	27	1	25
SLIT2_GPC1	97	1	63
CCL5_CCR1	142	1	88
BMP6_BMPR2	153	1	101
L1CAM_EGFR	124	1	88
MBL2_CD93	42	1	39
LAMA1_ITGA2	783	1	169
PDGFA_PDGFRA	831	1	167
SEMA4D_PLXNB1	2356	1	181
IGF2_INSR	498	1	157
SLIT2_SDC1	244	1	110
L1CAM_ERBB2	164	1	106
RTN4_RTN4RL1	189	1	140
SEMA4D_MET	2447	1	214
CXCL9_CXCR3	55	1	49
IGF1_IGF1R	297	1	123
TSLP_IL7R	82	1	73
CORT_SSTR1	279	1	144
FGF1_FGFR4	164	1	85
AFDN_EPHA7	134	1	103
CSF2_IL3RA	25	1	24
FGF19_FGFR4	22	1	21
VCAM1_ITGB2	703	1	172
CSF2_SDC2	58	1	50
FGB_ITGAM	144	1	87
ADM2_CALCRL	215	1	114
FGF2_FGFR3	189	1	108
FGA_TLR4	490	1	152
FGA_ITGB1	2017	1	205
VEGFA_NRP1	1532	1	138
FGA_ITGAV	1559	1	157
FGA_ITGA5	1000	1	179
FGA_ITGA2B	48	1	38
CTHRC1_ROR2	299	1	117
CX3CL1_ITGB3	23	1	23
VEGFB_NRP1	1378	1	190
FAM3C_LIFR	279	1	168
F9_LRP1	209	1	122
VEGFA_KDR	1092	1	186
F7_F3	146	1	94
FGF2_FGFR4	251	1	145
FGF2_SDC1	298	1	133
FN1_SDC2	2729	1	89
FN1_PLAUR	2581	1	101
FN1_NT5E	2497	1	98
AFDN_NECTIN2	2823	1	136
FN1_ITGB7	655	1	88
FN1_ITGB1	3289	1	120
FN1_ITGAV	3198	1	87
FN1_ITGA9	1508	1	131
FN1_ITGA4	1984	1	98
FN1_ITGA2B	177	1	95
IGF2_IGF1R	561	1	154
FN1_ITGA2	3111	1	89
FGG_ITGB2	653	1	230
COL4A5_CD93	283	1	116
TNFSF13_TNFRSF1A	2632	1	208
TNFSF14_LTBR	123	1	100
TNFSF14_TNFRSF14	105	1	79
TNFSF14_TNFRSF6B	83	1	74
TNFSF15_TNFRSF25	1092	1	182
TNFSF15_TNFRSF6B	1151	1	235
TNF_TNFRSF1A	243	1	117
AFDN_EPHB6	194	1	113
FN1_CD44	3297	1	103
AFDN_NECTIN4	1467	1	177
F2_THBD	234	1	121
F2_F2R	462	1	159
WNT5A_FZD3	1383	1	211
WNT5A_FZD4	536	1	143
CXCL1_ACKR1	169	1	120
CXCL1_CXCR1	65	1	62
WNT5A_FZD5	1767	1	179
CXCL2_CXCR1	54	1	48
WNT5A_FZD6	1499	1	184
ADAM10_EPHA3	295	1	127
WNT5A_LRP5	1579	1	189
DSC2_DSG3	178	1	121
WNT5A_FZD2	319	1	120
WNT5A_MCAM	1322	1	168
DLL3_NOTCH4	26	1	23
WNT5B_FZD8	293	1	112
DLL1_NOTCH4	436	1	129
DKK2_KREMEN2	46	1	36
DEFB1_CCR6	296	1	154
DCN_TLR4	1244	1	141
CXCL8_CXCR1	22	1	22
DCN_MET	2858	1	119
ZG16B_TLR6	47	1	45
CXCL8_SDC1	1663	1	159
WNT5A_RYK	1589	1	198
ADAM9_ITGA6	3055	1	181
EFEMP1_EGFR	1299	1	131
ADAM12_SDC4	874	1	161
CXCL10_SDC4	1365	1	176
F13A1_ITGA9	56	1	47
CXCL11_ACKR3	469	1	171
VTN_ITGB3	30	1	29
VTN_ITGB8	652	1	247
EFNB3_EPHB4	95	1	67
EFNB3_EPHB3	109	1	67
EFNB3_EPHB2	108	1	72
VTN_PVR	1215	1	265
EFNB2_EPHB4	2676	1	195
ADAM11_ITGA4	21	1	21
EFNB1_ERBB2	2766	1	176
WNT11_FZD8	719	1	172
WNT2B_FZD4	191	1	110
WNT2B_FZD7	358	1	138
CXCL13_CCR10	24	1	20
WNT2_FZD2	184	1	130
WNT2_FZD9	180	1	104
EFNA3_EPHA2	1887	1	210
EFNA3_EPHA1	1340	1	170
EFNA2_EPHA7	63	1	52
WNT3_FZD1	158	1	107
WNT10B_FZD7	54	1	47
GAS6_MERTK	1583	1	136
APOE_VLDLR	878	1	156
HLA-A_APLP2	3296	1	154
CFH_SELL	169	1	95
ANGPT1_ITGA5	210	1	119
THBS2_CD47	2372	1	210
HRAS_INSR	2678	1	168
GNAS_AVPR2	75	1	72
HSP90AA1_EGFR	3114	1	144
HSP90AA1_FGFR3	3104	1	128
CD96_NECTIN1	115	1	72
APOE_LRP8	1805	1	158
CIRBP_TREM1	218	1	100
CD52_SIGLEC10	218	1	130
APOE_SCARB1	2837	1	153
APOE_SORL1	2646	1	165
CD47_SIRPA	2320	1	227
ICAM3_CD209	372	1	136
CD96_PVR	142	1	93
CNTN1_NOTCH2	30	1	27
GRN_SORT1	3170	1	172
APOE_LRP5	2299	1	150
HLA-B_KLRD1	247	1	120
HLA-E_KLRC1	95	1	80
CDH1_PTPRM	1506	1	131
CEACAM1_CD209	663	1	177
HLA-A_ERBB2	3243	1	138
CDH1_IGF1R	2971	1	206
HGF_ST14	677	1	135
CDH1_EGFR	3004	1	191
APOB_LDLR	965	1	180
APOB_ENO1	1391	1	191
HBEGF_EGFR	1461	1	202
HMGB1_HAVCR2	953	1	160
APOE_LDLR	2502	1	167
APOE_LRP1	2761	1	154
HP_ITGAM	235	1	114
ANPEP_SELE	60	1	46
ALKAL2_LTK	51	1	40
CD84_CD84	52	1	51
TF_TFRC	2334	1	144
ICOSLG_ICOS	68	1	55
GAS6_TYRO3	1891	1	147
GDF11_ACVR1B	1653	1	194
GDF11_ACVR2A	912	1	177
GNAI2_CXCR1	72	1	62
ALCAM_CHL1	303	1	149
HLA-B_LILRB2	757	1	94
COL1A1_GP6	47	1	47
COL11A1_DDR1	1799	1	174
COL14A1_CD44	2090	1	167
ICAM3_ITGB2	1295	1	208
BMP7_ACVR2A	1616	0	186
ZG16B_CXCR4	1149	0	171
RTN4_TNFRSF19	96	0	81
ZG16B_TLR2	484	0	130
WNT11_FZD7	954	0	222
ZG16B_TLR4	1102	0	175
ZG16B_TLR5	229	0	134
SAA1_FPR2	21	0	21
APOD_LEPR	124	0	85
TFF2_CXCR4	54	0	47
WNT10A_FZD8	64	0	48
WNT10A_FZD5	223	0	126
TGFB1_ACVRL1	931	0	94
TFF3_ACKR3	2354	0	46
SECTM1_CD7	185	0	81
ADAM17_NOTCH1	2459	0	182
TFF3_CXCR4	1737	0	122
VTN_TNFRSF11B	236	0	138
TGFB1_ITGB6	764	0	189
TF_TFR2	444	0	145
TGFB2_TGFBR3	89	0	74
BST2_LILRA4	35	0	30
TGFB3_ACVRL1	1039	0	130
SELPLG_SELL	95	0	81
RBP4_STRA6	913	0	225
APP_FPR2	46	0	40
APOB_OLR1	55	0	50
TDGF1_ACVR2A	1426	0	221
WNT10A_FZD1	70	0	59
SPP1_CD44	2497	0	257
WNT7B_LRP5	24	0	24
AREG_EGFR	2825	0	266
BMP7_HJV	92	0	75
AREG_ERBB3	3101	0	242
BMP7_BMPR1B	34	0	34
TGFA_ERBB2	1358	0	208
BMP7_BMPR1A	2221	0	228
WNT5A_ROR1	107	0	76
RSPO3_FZD8	41	0	37
VTN_ITGB6	722	0	217
WNT5A_ROR2	311	0	142
WNT3_RYK	502	0	146
RSPO3_LGR4	102	0	78
RSPO3_LGR5	105	0	92
WNT3_LRP6	445	0	163
WNT3_FZD8	179	0	106
RSPO3_LRP6	73	0	62
RSPO3_SDC4	148	0	101
BMP7_ACVR2B	1760	0	224
WNT3_FZD7	288	0	124
PYY_NPY1R	69	0	64
TGFB1_TGFBR3	621	0	172
PYY_FAP	135	0	77
TGFA_EGFR	1012	0	176
TCN1_CD320	648	0	177
TCTN1_TMEM67	885	0	172
WNT7A_FZD5	24	0	24
TGFB1_ITGB8	706	0	187
WNT7B_FZD5	31	0	31
ADAM15_ITGA5	2313	0	138
YBX1_NOTCH1	3206	0	235
WNT5A_FZD8	752	0	196
TNFRSF14_CD160	43	0	40
ADAM23_ITGA5	147	0	90
TNC_EGFR	1601	0	221
ALKAL1_LTK	55	0	48
TNFSF13_TNFRSF11B	766	0	166
TNFSF13_TNFRSF13B	32	0	30
TNFSF13_TNFRSF14	2499	0	167
TNFSF13_TNFRSF17	495	0	174
BMP2_ACVR2B	1094	0	169
B2M_HLA-F	3199	0	221
AHSG_INSR	1040	0	198
AMELX_CD63	221	0	96
AMELX_LAMP1	219	0	100
SERPINA1_LRP1	2991	0	129
TNF_TNFRSF21	230	0	121
TOR2A_ATP5F1B	2906	0	187
SLITRK5_PTPRD	30	0	28
AMELX_LAMP2	191	0	99
BMP2_BMPR1A	1670	0	199
AMH_ACVR1	79	0	62
B2M_CD1B	39	0	35
SLPI_PLSCR1	2980	0	250
TNFSF13_FAS	1313	0	257
BAG6_NCR3	37	0	34
SIGLEC1_SPN	128	0	80
SIRPG_CD47	195	0	135
TNFSF10_TNFRSF10C	84	0	64
SHH_PTCH2	470	0	143
SHH_PTCH1	1147	0	139
SHH_HHIP	161	0	113
TNFRSF14_BTLA	109	0	82
SHH_CDON	129	0	91
TNFSF13B_TNFRSF17	64	0	59
SHH_BOC	245	0	137
SFTPD_LAIR1	32	0	30
TNFSF11_TNFRSF11B	97	0	68
BDNF_SORT1	199	0	105
SFTPA1_TLR2	87	0	66
AFDN_NECTIN1	2528	0	188
AGRN_MUSK	25	0	24
SLIT1_SDC1	34	0	31
SFRP1_FZD6	34	0	34
SFTPD_SIRPA	71	0	61
SEMA6D_TREM2	75	0	50
SLPI_PLSCR4	1828	0	222
AFDN_EPHB3	3083	0	222
SEMA4A_PLXNB2	1200	0	149
SEMA4A_PLXNB1	1038	0	187
TG_ASGR1	201	0	104
APELA_APLNR	31	0	30
VEGFA_NRP2	1348	0	190
BMP6_ACVR1	100	0	81
BMP6_ACVR2A	81	0	61
BMP6_BMPR1A	169	0	112
BMP4_BMPR1B	31	0	30
ADGRE5_CD55	2926	0	198
ADCYAP1_VIPR1	53	0	49
SIRPA_CD47	2320	0	223
ADAM9_ITGA3	2366	0	156
SEMA3A_PLXNA4	88	0	78
TGFB3_TGFBR3	728	0	174
SEMA3A_PLXNA1	1610	0	191
TGFB3_TGFBR2	1703	0	214
VIP_VIPR1	281	0	146
APOB_LSR	1262	0	174
ANXA1_FPR2	33	0	33
SEMA4B_DCBLD2	1652	0	185
BMP3_ACVR2B	58	0	43
SEMA6D_KDR	128	0	76
BMP2_HJV	44	0	43
UCN3_IL10RB	42	0	39
SEMA6A_PLXNA4	66	0	62
SEMA6A_PLXNA2	1365	0	175
VASP_CXCR2	35	0	35
AFDN_EPHB2	3075	0	190
AMH_EGFR	161	0	114
SEMA5A_MET	2614	0	222
SEMA4G_PLXNB2	2937	0	145
SNCA_LAG3	29	0	29
SOSTDC1_LRP4	775	0	175
SOSTDC1_LRP5	1151	0	173
ADM2_RAMP1	83	0	71
VEGFA_FLT1	1693	0	159
VEGFA_GPC1	1958	0	185
SPINK1_EGFR	3115	0	140
SPN_SIGLEC1	128	0	77
BMP2_RGMB	2503	0	136
VTN_ITGA8	215	0	107
SEMA7A_PLXNC1	117	0	71
MDK_PTPRZ1	25	0	25
PSPN_RET	31	0	29
FN1_MAG	42	0	32
FNDC5_ITGAV	98	0	82
FNDC5_ITGB5	119	0	84
COL3A1_MAG	42	0	42
COL2A1_TNFRSF10A	36	0	36
GAL_GALR2	176	0	118
GAL_GALR3	53	0	47
FN1_ITGB8	2437	0	165
GDF11_ACVR2B	1002	0	199
GDF7_BMPR2	24	0	24
GDF9_ACVR2A	32	0	29
GDF9_BMPR1A	46	0	41
GDF9_BMPR2	52	0	49
GDF9_TGFBR1	60	0	56
GHRH_VIPR1	32	0	30
GHRL_GPR39	61	0	54
GDF7_BMPR1A	29	0	28
FN1_ITGB6	2631	0	92
COL4A3_CD47	34	0	33
FN1_ITGA8	901	0	79
FGF3_FGFR3	21	0	21
FGF3_FGFR4	25	0	24
FGF7_FGFR2	67	0	45
FGF7_FGFR3	498	0	106
FGF7_NRP1	267	0	113
FGF8_FGFR3	26	0	26
FGF8_FGFR4	29	0	29
FGF8_FGFRL1	27	0	25
FGF9_FGFR3	45	0	39
FGF9_FGFR4	45	0	40
FGG_ITGA2B	34	0	31
COL4A6_CD93	130	0	97
FGG_TLR4	368	0	165
FGL1_EGFR	429	0	159
FGL1_LAG3	65	0	57
COL4A3_ITGAV	25	0	23
FN1_ITGA5	2743	0	89
COL2A1_ITGA2	221	0	141
COL2A1_DDR1	268	0	143
GNAI2_CXCR2	24	0	24
CNTN1_NOTCH1	49	0	42
HGF_MET	580	0	157
HGF_SDC1	657	0	141
CEACAM1_HAVCR2	821	0	148
HLA-B_CANX	3304	0	271
ZP3_EGFR	1148	0	200
CDH1_KLRG1	173	0	117
CDH1_ITGB7	640	0	147
HLA-E_KLRC2	35	0	32
CDH1_ITGAE	2898	0	173
CD9_L1CAM	186	0	113
HMGB1_SDC1	3283	0	219
HP_CD163	951	0	167
HP_ITGB2	1356	0	220
HRAS_AGTR1	28	0	27
HRG_FCGR1A	45	0	38
CD55_ADGRE5	2926	0	199
CD48_CD244	26	0	26
CEACAM1_SELE	141	0	97
FGF2_FGFR2	29	0	27
HBEGF_ERBB2	1904	0	195
CEACAM5_CD1D	547	0	161
CNTF_IL6ST	21	0	20
CLEC2D_KLRB1	126	0	77
CLCF1_CRLF1	47	0	44
GNAI2_OPRD1	137	0	103
CHAD_ITGB1	103	0	70
GNAS_GCGR	60	0	56
GNAS_PTGDR	194	0	141
CHAD_ITGA2	56	0	46
CGN_F11R	2402	0	218
GPI_AMFR	3108	0	139
CEL_CXCR4	317	0	152
CEACAM8_CEACAM1	155	0	116
GUCA2A_GUCY2C	2249	0	107
GUCA2B_GUCY2C	666	0	166
GZMB_CHRM3	2089	0	287
GZMB_IGF2R	2900	0	320
CEACAM6_CEACAM8	171	0	124
HBEGF_CD9	2220	0	171
FGF23_FGFR4	50	0	46
FGF23_FGFR3	43	0	39
FGF22_FGFRL1	21	0	19
EDN2_EDNRA	41	0	37
EDN3_EDNRB	244	0	100
CXCL17_GPR35	251	0	125
EFNA1_EPHA3	301	0	143
EFNA1_EPHA4	361	0	139
CXCL16_CXCR6	226	0	124
EFNA2_EPHA1	1201	0	166
EFNA2_EPHA2	1781	0	226
EFNA2_EPHA3	168	0	93
EFNA2_EPHA4	209	0	99
EFNA3_EPHA3	203	0	118
EFNA3_EPHA4	238	0	115
CXCL14_CXCR4	1672	0	105
CXCL13_CXCR3	23	0	22
EFNA4_EPHA2	2037	0	205
EFNA4_EPHA3	223	0	113
EFNA4_EPHA4	284	0	124
EDN1_KEL	31	0	31
EFNA5_EPHA1	80	0	71
CXCL1_CXCR2	27	0	27
DSG2_DSC3	35	0	32
DCN_EGFR	2471	0	120
DHH_PTCH1	36	0	35
DKK1_KREMEN1	27	0	25
DKK1_LRP5	39	0	37
DKK1_LRP6	33	0	31
DKK2_LRP5	401	0	118
DLK2_NOTCH1	37	0	33
CXCL8_ACKR1	45	0	44
CXCL5_ACKR1	24	0	24
CXCL3_CXCR2	22	0	22
DLL4_NOTCH1	2077	0	217
CXCL3_CXCR1	59	0	53
DLL4_NOTCH4	656	0	171
DSC2_DSG1	63	0	52
DSC2_DSG2	3006	0	260
DSC2_DSG4	61	0	57
DSC3_DSG2	35	0	31
CXCL2_CXCR2	21	0	21
CD47_SIRPG	195	0	138
EFNA5_EPHA2	142	0	98
EFNB1_EPHA4	340	0	120
FAM3D_FPR2	47	0	37
CXADR_JAML	788	0	185
CXADR_CXADR	2832	0	444
FGA_ITGAX	256	0	97
FGA_ITGB2	849	0	209
FGA_ITGB3	32	0	30
FGB_ITGA2B	50	0	41
FGB_ITGA5	1053	0	195
FGB_ITGB2	906	0	214
FGB_TLR4	515	0	164
FGF17_FGFR4	25	0	23
FGF18_FGFR2	43	0	36
FGF18_FGFR3	340	0	139
FGF18_FGFR4	405	0	172
FGF1_FGFR2	22	0	19
CP_SLC40A1	778	0	167
CORT_SSTR2	63	0	59
FAM3D_FPR1	770	0	87
EFNA5_EPHB2	280	0	146
CXCL10_CXCR3	282	0	160
F2_F2RL1	617	0	175
EFNB1_EPHB2	2985	0	173
EFNB1_EPHB3	2985	0	200
EFNB2_EPHA3	267	0	128
EFNB2_EPHA4	316	0	127
EFNB2_EPHB2	2999	0	169
EFNB2_EPHB3	2990	0	168
EFNB2_EPHB6	169	0	103
EFNB2_PECAM1	1881	0	155
EFNB2_RHBDL2	864	0	175
EGF_ERBB2	22	0	21
EGF_ERBB3	24	0	24
ENHO_GPR19	26	0	25
EPCAM_EPCAM	3301	0	498
EPHA4_EFNB1	340	0	121
EREG_EGFR	2428	0	219
CXCL11_CXCR3	219	0	150
F11R_JAM2	341	0	120
F2_F2RL3	114	0	77
ICAM2_ITGB2	966	0	218
CD44_SELE	169	0	115
ICAM4_ITGA4	38	0	32
NECTIN2_CD96	179	0	116
CCL11_CCR5	58	0	51
CCL11_CCR2	32	0	31
CCL11_ACKR2	39	0	32
NECTIN3_CADM1	344	0	136
NGF_SORT1	59	0	48
NID1_COL13A1	420	0	121
CALCA_RAMP2	54	0	46
CALCA_CALCRL	33	0	28
NLGN3_NRXN3	25	0	25
NMB_GRPR	27	0	27
NODAL_ACVR1C	65	0	53
NODAL_ACVR2B	98	0	73
NODAL_TDGF1	190	0	102
NPFF_NPFFR1	224	0	121
NRG1_ERBB3	661	0	128
NRG2_ERBB3	36	0	32
NECTIN2_CD226	247	0	130
C5_C5AR1	88	0	61
NECTIN1_NECTIN3	1662	0	180
NECTIN1_CD96	115	0	66
MDK_TSPAN1	3100	0	39
MELTF_PLG	626	0	143
CCL20_ACKR4	49	0	43
CCL19_CXCR3	52	0	50
MIF_CD74	3305	0	154
MIF_CXCR2	39	0	39
MMP7_CD151	3157	0	161
MMP7_CD44	3090	0	305
CCL15_CCR3	24	0	24
CCL14_CCR5	26	0	24
MST1_MST1R	824	0	174
MUC1_SIGLEC9	256	0	82
MUC2_AGR2	3300	0	129
CCL14_ACKR2	36	0	33
CCL13_CXCR3	26	0	26
CCL11_CXCR3	155	0	108
NDP_LGR4	37	0	34
NECTIN1_NECTIN1	1458	0	433
CCL20_CXCR3	1159	0	292
NTRK3_PTPRD	32	0	29
NXPH3_NRXN3	24	0	22
C1QTNF1_AVPR2	31	0	28
PLG_PLGRKT	777	0	156
C1QA_CSPG4	1713	0	162
C1QA_CD93	1861	0	129
PRG4_TLR2	23	0	22
PRG4_TLR4	43	0	37
PRND_RPSA	23	0	22
PROC_PROCR	251	0	133
PROC_TEK	36	0	28
PROC_THBD	105	0	85
BTLA_TNFRSF14	109	0	79
BTC_ERBB3	1107	0	161
PSAP_CD1B	39	0	37
PSAP_GPR37L1	374	0	168
BTC_EGFR	786	0	171
PSEN1_NOTCH4	1301	0	160
PSPN_GFRA1	40	0	35
PLG_ITGA9	225	0	95
NTRK3_PTPRF	42	0	36
PLG_F2RL1	686	0	168
C3_C5AR2	124	0	85
ORM1_CCR5	95	0	56
C4BPA_CD40	157	0	85
PCSK9_VLDLR	1057	0	197
PDCD1LG2_RGMB	181	0	108
C4BPA_BMPR2	583	0	160
C3_ITGAX	517	0	132
PF4_CXCR3	332	0	222
PF4_FGFR2	176	0	124
PF4_LDLR	1100	0	197
PF4_THBD	402	0	156
C3_CR2	21	0	21
PLA2G2A_ITGA4	1212	0	73
PLA2G2A_ITGA5	1833	0	66
PLA2G2A_ITGAV	2511	0	106
PLA2G2A_ITGB1	2997	0	58
C3_CR1	95	0	71
C3_CD19	125	0	105
C3_C3AR1	787	0	138
PTMA_VIPR1	3009	0	236
MDK_SDC1	3136	0	174
CCL21_ACKR2	30	0	28
CD226_NECTIN2	247	0	131
IL1RN_IL1R2	155	0	103
IL27_IL27RA	36	0	30
CD177_PECAM1	1425	0	88
CD160_TNFRSF14	43	0	43
IL7_IL2RG	1071	0	172
INHBA_ACVR1C	539	0	153
INHBA_TGFBR3	785	0	170
CCL8_CCR1	36	0	36
CCL5_SDC4	980	0	162
CCL5_SDC1	1017	0	147
JAG2_NOTCH4	1158	0	176
JAM3_JAM2	93	0	62
JAML_CXADR	788	0	179
KISS1_KISS1R	54	0	51
KLRB1_CLEC2D	126	0	75
KNG1_BDKRB1	205	0	121
IL18_IL18RAP	55	0	46
CCL5_CXCR3	158	0	89
IL18_IL18R1	582	0	160
IL17C_IL17RE	39	0	35
ICAM4_ITGAL	21	0	21
ICAM4_ITGAV	120	0	91
ICAM4_ITGB1	165	0	104
ICAM4_ITGB2	73	0	63
ICOSLG_CD28	63	0	50
ICOSLG_CTLA4	72	0	55
ICOS_ICOSLG	68	0	50
IGF2_IGF2R	709	0	165
IGFL2_IGFLR1	30	0	28
IHH_BOC	664	0	196
IHH_CDON	360	0	169
IHH_HHIP	435	0	148
IHH_PTCH1	2246	0	289
IHH_PTCH2	1208	0	201
IL10_IL10RB	126	0	81
IL17A_IL17RC	30	0	26
IL17C_IL17RA	51	0	45
CD244_CD48	26	0	25
MDK_NOTCH2	2469	0	205
KNG1_RXFP4	85	0	68
L1CAM_EPHB2	176	0	117
LIPC_LRP1	195	0	114
LIPH_LPAR1	336	0	117
LPL_SDC1	1149	0	152
LPL_VLDLR	216	0	120
LRPAP1_SORL1	2929	0	204
CCL2_ACKR1	26	0	26
LRPAP1_VLDLR	1245	0	181
LRRC4B_PTPRD	143	0	102
LRRC4B_PTPRF	179	0	110
CCL28_CCR10	311	0	145
CCL28_ACKR2	242	0	125
CCL26_CCR2	26	0	23
LTF_LRP1	359	0	189
LTF_LRP11	285	0	182
CCL21_CXCR3	116	0	98
MDK_ITGA6	3124	0	165
CCL21_CCR10	37	0	31
LIF_LIFR	63	0	52
L1CAM_CD9	186	0	104
CCL2_CCR10	79	0	59
LGI4_ADAM22	90	0	75
L1CAM_ERBB3	168	0	101
L1CAM_ITGA5	92	0	73
CCL5_CCR5	37	0	31
LAMA1_ITGA7	137	0	76
LAMA1_ITGB8	440	0	142
CCL5_ACKR2	47	0	37
CCL5_ACKR1	37	0	33
LAMA2_RPSA	936	0	156
LAMA5_BCAM	594	0	148
LAMB2_RPSA	3093	0	185
LAMC2_ITGA3	1923	0	178
LAMC2_ITGB4	2567	0	200
CCL3L1_CCR1	72	0	58
CCL3L1_ACKR2	31	0	31
LGALS3_LAG3	660	0	146
CCL2_CCR2	26	0	23
LGI2_ADAM22	47	0	43
LGI4_ADAM23	31	0	28
ZP3_MERTK	571	0	134

## Sheet: ST-P2
	n_spots	n_spots_sig	n_spots_sig_pval
COL1A1_ITGB1	4089	76	148
THBS1_LRP1	3603	75	305
TFPI_LRP1	2678	74	454
COL1A1_ITGA5	4045	72	160
C3_LRP1	4091	70	240
COL1A2_ITGB1	4136	70	164
SERPING1_LRP1	3776	70	433
COL1A1_CD44	3919	69	156
COL1A1_ITGA11	1543	68	215
COL1A1_DDR2	3797	67	144
SERPINE1_LRP1	2083	67	365
PDGFD_PDGFRB	954	66	300
COMP_ITGA5	2173	66	397
FBN1_ITGAV	2775	64	296
COL1A1_CD36	2861	64	178
SPON1_APP	2969	63	283
SERPINE2_LRP1	2451	63	396
FBN1_ITGB1	3470	63	262
PSAP_LRP1	4051	61	339
COL1A2_CD44	3976	61	158
COMP_CD47	1433	61	285
COL5A1_SDC3	2584	57	315
COL1A1_CD93	3524	57	140
COL3A1_DDR2	3705	57	117
COL1A2_ITGA11	1559	57	193
TIMP2_ITGB1	3828	56	276
EFEMP1_EGFR	2308	55	232
SLIT3_ROBO4	1644	53	473
LRPAP1_LRP1	3215	53	344
COL1A2_CD93	3581	52	156
THBS2_NOTCH3	1950	50	319
CCN1_ITGB5	2848	50	356
COL14A1_CD44	3130	50	259
SEMA3C_PLXND1	2476	49	274
SERPINF1_PLXDC2	2630	49	336
PLAU_LRP1	1276	48	295
MDK_LRP1	3516	47	295
DCN_TLR4	2227	47	247
APOE_LRP1	3754	47	382
SFRP1_FZD2	435	47	257
VCAN_ITGB1	3163	46	270
PLAT_LRP1	2672	46	315
C3_C3AR1	2956	45	222
THBS2_ITGB1	3035	45	260
CADM3_CADM3	420	45	349
THBS2_CD47	1820	44	289
C3_CR1	1450	44	204
MMRN2_CD248	1309	44	324
THBS2_ITGA4	1163	44	345
FBLN1_ITGB1	3956	43	210
LTBP3_ITGB5	3138	43	310
F8_LRP1	1144	42	329
LTF_LRP1	864	42	303
ANXA2_ROBO4	2179	42	294
APP_LRP1	3718	42	248
C3_NRP1	3598	41	189
FBN1_ITGA5	3275	41	279
TGFB3_ENG	1787	41	384
CCN2_LRP1	3844	41	175
LPL_LRP1	971	41	330
SPON2_ITGB2	2944	41	359
CALR_LRP1	3792	40	285
THBS1_ITGB1	3705	40	229
VCAN_CD44	2447	40	369
C3_ITGB2	3877	40	142
CXCL12_ACKR3	1670	40	313
COL18A1_ITGB1	3812	39	291
CCN1_ITGAV	2838	39	302
PLTP_ABCA1	2201	39	354
TGFB1_ITGAV	2332	39	259
TGFB1_ENG	2533	38	390
DCN_EGFR	3031	38	203
TIMP1_CD63	4127	38	338
THBS2_ITGA6	1762	38	244
COL1A1_DDR1	3045	38	109
TGFB1_VASN	1110	38	272
SERPINF1_PLXDC1	2093	37	316
THBS1_CD36	2378	36	325
TGFB3_TGFBR2	1943	36	319
FSTL1_DIP2A	2189	36	249
COL18A1_GPC1	3032	36	304
VCAN_EGFR	1682	36	298
SEMA3C_NRP1	2444	36	289
CCN1_ITGB2	2784	36	384
DCN_TLR2	1508	35	222
HSPG2_ITGB1	3897	35	280
SFRP1_FZD6	440	35	231
PDGFC_PDGFRB	1421	34	264
LTBP1_ITGB5	2319	34	289
CLEC11A_ITGA11	878	34	247
ADAM12_ITGB1	807	34	220
BGN_TLR2	1370	33	281
JAG2_NOTCH3	1060	32	355
SAA1_CD36	857	32	390
C1QB_LRP1	3831	32	261
MMRN2_CLEC14A	674	32	317
VCAN_SELP	1136	32	335
BGN_TLR4	1977	31	318
THBS1_CD47	2903	31	219
MMP9_LRP1	1187	31	272
SPON2_ITGB1	3605	31	271
MMRN2_CD93	1267	30	383
NECTIN2_NECTIN2	1392	30	531
IGFBP4_FZD8	1783	30	270
POSTN_PTK7	1215	30	350
IGF1_IGF1R	1105	30	439
SLPI_PLSCR4	806	30	265
C3_CD46	3944	29	140
PDGFB_LRP1	1604	29	292
TGFB1_TGFBR2	2815	29	305
SERPING1_SELP	1945	28	339
ANOS1_FGFR1	398	28	177
CD34_SELP	957	28	391
COL3A1_DDR1	2966	28	78
MFGE8_PDGFRB	2559	27	337
SERPINC1_LRP1	1038	27	272
THBS1_SDC1	2579	27	188
ANGPTL2_ITGB1	2933	27	294
CD34_SELL	880	27	371
SLIT3_ROBO2	273	27	170
PLA2G2A_ITGAV	3074	27	230
COL18A1_ITGA5	3677	27	252
SLIT3_ROBO1	1722	27	344
SLIT2_ROBO4	829	27	262
CFH_ITGAM	1322	27	330
CCN2_LRP6	2518	27	217
CCN2_ITGB2	3547	27	185
PDGFB_PDGFRB	1024	26	280
VCAN_TLR2	850	26	267
S100A9_TLR4	966	26	265
LAMA2_ITGB1	2082	25	269
CTHRC1_ROR2	631	25	201
THBS1_ITGA3	2948	25	231
MCAM_MCAM	2406	25	499
JAG1_NOTCH3	1889	25	275
THBS1_PTPRJ	1803	25	231
SEMA3D_NRP1	254	25	152
CCN2_ITGA5	3804	25	183
THBS1_ITGA4	1989	25	277
MFGE8_ITGAV	2960	25	281
COL4A1_ITGB1	3685	25	240
ADAM9_ITGB5	2136	25	268
SEMA3C_NRP2	2352	24	393
CCN1_ITGAM	1434	24	298
COL5A2_DDR1	1964	24	255
PLAU_IGF2R	638	24	210
LGALS3BP_ITGB1	3754	24	266
COL18A1_KDR	1044	24	273
APOE_SCARB1	2489	24	250
GRN_TNFRSF1B	3016	24	251
PTPRM_PTPRM	781	24	454
ADAM15_ITGAV	2636	24	245
C4BPA_LRP1	703	24	238
JAG1_NOTCH4	874	24	253
WNT2_FZD1	98	24	61
ADAM15_ITGB1	3354	24	218
JAG2_NOTCH4	444	24	245
ADAM9_ITGB1	2894	24	265
CLEC11A_ITGB1	3212	24	243
C3_C5AR2	303	23	164
FNDC5_ITGB5	235	23	141
CX3CL1_ITGAV	1056	23	262
ANXA1_EGFR	2208	23	255
CCL19_ACKR4	220	23	176
ANXA2_TLR2	1344	23	208
CCL19_CCR7	879	23	542
ADAM17_ITGB1	2041	23	299
TIMP2_ITGA3	3206	22	228
COL4A2_CD93	3097	22	326
CCL14_CCR1	667	22	404
TGFB3_TGFBR3	978	22	261
C3_ITGAM	2122	22	190
CCL5_ACKR1	2081	22	447
TGM2_ITGB1	3063	22	264
F13A1_ITGB1	2997	22	293
F10_F3	415	22	213
ANGPT1_TIE1	498	22	280
SPON2_ITGAM	1554	22	305
MRC1_PTPRC	1901	22	347
ANGPTL2_LILRB2	773	22	238
THBS1_ITGA6	2864	22	216
ICAM2_ITGAL	793	22	301
ADAM17_ITGA5	1865	22	226
ITGAV_THY1	3444	22	259
CXCL12_CD4	2086	22	310
IGFBP4_LRP6	2685	22	297
IL34_CSF1R	1221	22	329
FGF9_FGFR1	210	21	130
LAMB1_ITGB1	3272	21	287
TGFB3_ACVRL1	1316	21	265
FN1_ITGB1	3996	21	380
WNT2_FZD4	111	21	88
C3_CR2	575	21	156
APOD_LEPR	1328	21	297
PDGFB_PDGFRA	948	21	274
PLA2G2A_ITGB1	3669	21	286
PTPRC_MRC1	1901	21	345
DLL4_NOTCH3	630	21	213
C1QA_CD93	3438	21	287
COL4A1_CD93	2874	21	338
NID1_ITGAV	2783	21	316
CCL21_CCR7	1107	21	419
CXCL12_ITGAV	3130	21	321
THBS1_SDC4	3394	20	186
TGFB1_TGFBR3	1650	20	256
CCL21_ACKR4	298	20	206
CFH_SELL	1263	20	364
CD84_CD84	336	20	264
CCL21_ACKR2	275	20	189
IL16_CD4	954	20	344
VCAM1_ITGB1	2143	20	269
CCL14_ACKR2	199	20	162
FAM3C_LIFR	1341	20	361
ICAM2_ITGAM	876	20	289
COL4A1_ITGAV	3216	20	254
LAMA2_DAG1	1302	20	266
CXCL12_ITGA4	1831	20	277
GAS6_MERTK	1671	20	302
CXCL12_ITGA5	3461	20	267
ANOS1_SDC2	415	20	169
ANGPTL1_TEK	753	20	289
WNT2B_FZD4	237	20	141
CCL14_CCR5	593	19	344
FGB_ITGAV	2035	19	358
SPON2_ITGA4	1751	19	304
CD48_CD2	709	19	371
FN1_ITGA4	2295	19	197
NPNT_ITGB1	1152	19	199
MDK_ITGB1	3658	19	225
ADM_RAMP2	1126	19	258
JAG2_NOTCH2	979	19	321
ALCAM_NRP1	1172	19	238
VIM_CD44	3787	19	297
CD14_ITGB1	3294	19	286
CCN4_ITGB1	1525	19	284
CXCL12_ITGB1	3632	19	256
TNFSF14_TNFRSF6B	402	19	277
BMP6_ACVR2A	163	19	106
DCN_MET	1923	19	157
SLIT2_GPC1	1275	19	295
CCL19_CCRL2	470	19	277
CSF1_CSF1R	2009	18	354
LPL_GPIHBP1	162	18	135
HLA-A_LILRB2	1529	18	257
SLIT2_ROBO2	148	18	90
ICAM1_ITGAL	628	18	244
ADAM9_ITGAV	2122	18	240
COL18A1_GPC4	2348	18	196
ICAM2_ITGB2	1852	18	358
ICAM3_ITGB2	1645	18	325
CALR_TSHR	115	18	92
TGFB1_SDC2	2237	18	281
ITGB2_THY1	3398	18	231
CCN1_SDC4	3043	18	241
C1QA_CD33	1096	18	261
ANXA1_FPR3	1204	18	265
CLCF1_LIFR	359	18	211
RTN4_TNFRSF19	415	18	201
RARRES2_GPR1	175	18	121
BMP6_BMPR2	347	18	149
ANGPT1_ITGB1	1674	18	292
DAG1_LAMA4	2439	18	340
FGA_ITGAV	1781	18	207
BMP2_ENG	1052	18	247
VEGFA_FLT1	500	18	169
SPON2_ITGA5	3429	18	232
PDGFC_PDGFRA	1385	18	304
RTN4_RTN4RL1	265	17	138
RSPO3_LRP6	584	17	240
PTPRC_CD22	474	17	294
CD209_ICAM3	919	17	244
PGF_NRP1	1179	17	287
SEMA3F_PLXNA3	725	17	193
PDGFA_PDGFRA	1285	17	242
GRN_TNFRSF1A	3740	17	228
MDK_ITGA4	1826	17	247
FN1_ITGAV	3739	17	312
FGF7_NRP1	1551	17	288
FN1_ITGA5	3924	17	416
SELPLG_SELL	620	17	330
CD2_CD48	709	17	365
SFRP2_FZD5	2296	17	72
A2M_LRP1	4071	17	300
CCL19_CXCR3	550	17	361
VCAM1_ITGB2	1505	17	346
APP_NCSTN	2665	17	246
TIMP3_KDR	947	17	243
ANGPTL2_ITGA5	2761	17	273
VTN_ITGAV	1557	17	257
C1QA_CSPG4	3740	17	283
CCN2_IGF2R	2816	17	217
TNFSF13_SDC2	2127	17	265
CCN2_ITGAM	1964	17	208
ANGPT1_ITGA5	1556	17	263
ICAM1_ITGB2	1492	16	311
ANGPT2_TIE1	321	16	220
C1QB_CD33	1057	16	256
FN1_SDC2	3610	16	333
CD55_ADGRE5	1811	16	281
COL8A1_ITGA1	2075	16	334
CCL5_CCR1	498	16	245
SEMA7A_ITGB1	733	16	192
BMP4_BMPR1A	749	16	198
GNAS_TSHR	122	16	97
F13A1_ITGA4	1258	16	331
APP_GPC1	3002	16	218
PGF_FLT1	482	16	248
GAS6_AXL	2913	16	333
CCL2_ACKR1	1460	16	319
PLA2G2A_ITGA5	3495	16	215
EFNB1_EPHB4	1354	16	291
CD22_PTPRC	474	16	293
EFNB1_EPHB2	942	16	303
AZGP1_ITGAV	1023	16	282
TNC_ITGB1	3471	16	294
COL18A1_PTPRS	297	16	183
ROBO1_ROBO1	538	16	383
SEMA3F_NRP1	1368	16	234
MDK_NOTCH2	2825	15	273
ADIPOQ_ADIPOR2	361	15	172
SIRPA_CD47	1274	15	254
GPC3_IGF1R	456	15	158
MDK_SDC3	2815	15	202
WNT2_FZD8	92	15	71
CCL17_ACKR1	460	15	256
LTB_CD40	778	15	387
GDF6_BMPR2	93	15	71
CADM1_CADM3	455	15	218
WNT2_FZD2	62	15	50
LAMA2_ITGA7	1405	15	302
CXCL14_CXCR4	1609	15	424
FGA_ITGB1	2485	15	209
ICAM3_CD209	919	15	228
SPP1_ITGB5	1351	15	317
SELPLG_SELP	649	15	320
BMP4_BMPR2	921	15	201
FGF18_FGFR1	152	15	94
CCN1_ITGA5	3321	15	252
RPS19_C5AR1	1342	15	220
ADAM15_ITGA5	3168	15	236
PLA2G2A_ITGA4	1759	15	209
TGFB1_ACVRL1	2059	15	249
MFNG_NOTCH2	1251	15	283
FGF7_FGFR1	1615	15	313
SLPI_PLSCR1	992	15	249
CCN4_ITGA5	1412	15	278
CD99_PILRB	2242	15	243
RTN4_S1PR2	1565	15	260
C4BPA_BMPR2	379	14	188
PLAU_PLAUR	280	14	143
TNFSF13_FAS	924	14	274
PODXL_SELL	689	14	315
ALCAM_CHL1	562	14	239
C1QTNF1_AVPR2	331	14	175
CXCL12_CXCR4	2595	14	339
NGF_NGFR	97	14	85
CP_SLC40A1	1246	14	305
WNT2_FZD7	109	14	64
CTHRC1_FZD6	474	14	193
BMP6_ACVR1	178	14	105
ANGPT2_TEK	221	14	174
FN1_CD44	3800	14	289
FGG_ITGB1	2411	14	245
FGG_ITGAV	1733	14	210
APOB_ENO1	1221	14	237
CALR_ITGAV	3525	14	254
PSEN1_NOTCH3	1899	14	204
HSPG2_PTPRS	322	14	195
ADAM12_SDC4	573	14	197
LGALS9_HAVCR2	699	14	207
ADAM23_ITGA5	730	14	228
ADM_RAMP3	1001	14	260
CCL2_CCR1	305	14	166
TFPI_VLDLR	468	14	220
LAMB1_ITGA6	2022	14	269
JAG2_NOTCH1	696	14	260
ICAM3_ITGAL	672	14	288
GNAI2_F2R	2206	14	281
TGFB3_TGFBR1	1085	14	230
SPN_SIGLEC1	687	14	239
GNAI2_EDNRA	999	14	265
JAM3_JAM2	1338	14	342
CNTN1_NOTCH2	582	14	228
CCL5_ACKR2	150	14	104
LIF_LIFR	358	14	197
CCL5_CXCR3	453	14	260
NLGN2_NRXN2	762	13	203
LIF_IL6ST	577	13	206
TNFSF13_TNFRSF1A	2674	13	248
MDK_PTPRZ1	549	13	221
KNG1_ITGB2	710	13	309
SEMA5A_MET	471	13	194
FGB_ITGB1	2839	13	364
ADGRE5_CD55	1811	13	277
MMP9_CD44	1001	13	316
SPON1_LRP8	269	13	151
BMP6_BMPR1A	268	13	122
ANXA1_DYSF	1826	13	253
ADM2_RAMP2	195	13	130
TNC_EGFR	2208	13	253
DLL4_NOTCH4	270	13	140
CADM3_NECTIN3	330	13	150
GNAI2_CCR5	817	13	251
EFNA5_EPHA3	280	13	147
CADM3_CADM1	455	13	230
TGFB1_TGFBR1	1768	13	225
IHH_BOC	731	13	144
INHBA_ENG	493	13	217
GNAI2_ADRA2B	477	13	261
COL1A2_ITGA2	1661	13	77
LTA_TNFRSF1B	215	13	162
GNAI2_TSHR	105	13	86
CD14_ITGA4	1512	13	266
COL4A1_ITGA1	3259	13	270
THBS1_TNFRSF11B	404	13	186
VTN_PLAUR	331	13	161
PSAP_GPR37L1	141	13	124
FN1_TSHR	122	13	83
CD47_SIRPA	1274	13	261
C3_ITGAX	1017	13	156
JAM2_JAM3	1338	13	339
ADAM12_ITGA9	233	12	110
VCAM1_ITGB7	369	12	171
PLG_ITGB1	1172	12	266
F13A1_ITGA9	1278	12	308
CD99_PILRA	894	12	266
APOE_LRP5	2415	12	214
CCL5_CCR5	478	12	264
BGN_FGFR3	1387	12	168
ICAM1_ITGAM	663	12	229
FAT4_DCHS1	808	12	317
CD59_CD2	2397	12	210
DLL1_NOTCH3	717	12	171
FGA_TLR4	730	12	183
VEGFA_GPC1	1152	12	190
VEGFA_NRP1	1355	12	215
EFNB2_EPHA3	427	12	167
FGA_ITGA5	2257	12	238
APOE_SORL1	2855	12	188
MMP2_SDC2	3260	12	196
FN1_ITGB8	2126	12	307
AGRN_DAG1	1367	12	229
SERPINA1_LRP1	3565	12	141
NCAM1_FGFR1	1409	12	340
FN1_NT5E	3110	12	248
FN1_PLAUR	1182	12	158
ADM_CALCRL	575	12	221
SIGLEC1_SPN	687	12	240
LPL_VLDLR	128	12	111
FZD8_CKAP4	698	12	197
GNAS_AVPR2	731	12	181
GAS6_TYRO3	703	12	218
CCL19_ACKR2	198	12	156
LTB_LTBR	1642	12	332
GNAI2_C5AR1	1099	12	269
TNC_ITGAV	2930	12	263
COL1A1_ITGA2	1644	12	73
LRRC4B_PTPRD	65	12	63
SLIT2_ROBO1	891	12	274
SEMA6B_PLXNA2	501	12	199
MDK_ITGA6	2683	12	240
LAMC2_ITGB1	1076	12	147
VCAM1_ITGA4	743	12	300
MMP9_EPHB2	561	12	243
L1CAM_EGFR	592	12	338
MDK_SDC1	2394	12	285
ADCYAP1_VIPR2	404	12	245
GNAI2_EGFR	2513	11	230
VTN_ITGA5	2017	11	281
WNT5A_FZD8	227	11	123
GDF7_BMPR2	141	11	102
EFNB1_ERBB2	1480	11	242
L1CAM_ITGAV	1007	11	414
LTB_TNFRSF1A	2128	11	412
IL33_IL1RL1	214	11	156
JAG1_NOTCH1	1373	11	220
HSPG2_ITGA2	1488	11	220
VWF_TNFRSF11B	383	11	158
NECTIN3_CADM3	330	11	154
FGG_ITGA5	2214	11	205
FN1_ITGA8	299	11	158
HBEGF_EGFR	401	11	159
AGRN_MUSK	202	11	145
HLA-A_ERBB2	3441	11	298
WNT5A_ROR1	265	11	146
ANG_PLXNB2	1598	11	268
FGA_ITGAM	663	11	211
APOE_LDLR	1580	11	170
LILRB4_LAIR1	657	11	245
GREM1_KDR	879	11	185
HLA-F_LILRB2	898	11	245
FNDC5_ITGAV	220	11	130
FGB_ITGB2	1985	11	327
APOE_VLDLR	959	11	204
HLA-C_LILRB2	1510	11	189
FGF1_CSPG4	385	11	205
TGFB1_ITGB8	1077	11	230
BMP2_BMPR2	682	11	181
B2M_LILRB1	408	11	228
CLCF1_IL6ST	584	11	215
RSPO3_FZD8	330	11	170
CNTN4_PTPRG	283	11	157
CCL19_CCR10	480	11	272
TNFSF12_CD163	2330	11	360
COL4A1_ITGB8	1743	11	239
TNFSF12_TNFRSF12A	1096	11	252
CCL5_SDC4	2167	11	253
SPP1_CD44	1431	11	364
BTLA_CD79A	209	11	193
PTDSS1_JMJD6	738	11	217
CCL21_CXCR3	668	11	323
BSG_SLC16A7	1074	11	245
CXCL1_ACKR1	483	11	222
TGFB2_ENG	160	11	133
ST6GAL1_CD22	426	11	261
FN1_ITGB6	767	10	122
WNT5A_FZD2	190	10	114
MDK_SDC4	3236	10	289
LRFN3_LRFN3	177	10	147
NTN1_MCAM	848	10	269
LPL_SDC1	468	10	150
SLIT2_APP	2203	10	207
LRPAP1_SORT1	2374	10	227
MELTF_PLG	188	10	127
DLL4_NOTCH2	589	10	188
WNT2B_FZD7	310	10	158
GRN_SORT1	3212	10	255
RELN_ITGB1	624	10	245
FGF2_FGFRL1	284	10	126
NLGN3_NRXN2	175	10	129
ANXA1_FPR1	780	10	251
FN1_ITGA9	2285	10	261
CXCL10_SDC4	422	10	185
FN1_TNFRSF11B	449	10	141
NECTIN3_NECTIN2	767	10	217
SEMA3A_NRP1	1365	10	310
SEMA4D_PLXNB2	1861	10	223
SERPING1_SELE	103	10	87
FGB_ITGA5	2607	10	352
BMP7_ENG	545	10	165
CCL21_CCR10	650	10	211
NCAM1_GFRA1	941	10	344
AFDN_F11R	1227	10	256
MADCAM1_ITGA4	296	10	233
MADCAM1_CD44	572	10	298
SEMA3E_PLXND1	857	10	213
GNAI2_ADRA2A	1206	10	240
LRRC4B_PTPRF	279	10	166
CTHRC1_FZD5	622	10	189
ANGPT1_TEK	382	10	231
L1CAM_EPHB2	346	10	219
EFNB2_EPHA4	476	10	166
SPINK1_EGFR	1175	10	320
PROS1_AXL	2232	10	303
JAG1_NOTCH2	1835	10	244
ADAM15_ITGA9	1425	10	234
ADAM17_NOTCH1	853	10	221
CD38_PECAM1	735	10	240
APP_CD74	4119	10	168
JAM2_F11R	923	10	195
HSPG2_COL13A1	656	10	219
ARF1_PLD2	1778	10	227
CDH1_IGF1R	878	10	206
CCL5_SDC1	1413	10	225
CD47_SIRPG	424	10	199
WNT5A_MCAM	836	10	189
EFNA3_EPHA2	183	10	127
ADAM10_EPHA3	575	10	166
HMGB1_SDC1	2515	10	196
CCL8_ACKR1	238	10	161
PSEN1_NCSTN	1399	10	217
LGALS1_ITGB1	4084	10	426
LAMB2_RPSA	4060	10	140
EDN1_EDNRA	464	10	218
LAMA5_BCAM	1874	10	276
HLA-B_LILRB2	1541	10	159
LAMC2_ITGA6	673	10	169
LAMA3_SDC2	985	10	180
WNT5A_FZD4	397	10	215
ADIPOQ_ADIPOR1	352	10	188
TGM2_SDC4	2520	10	261
APP_TNFRSF21	2640	10	232
HBEGF_CD9	898	10	253
IHH_PTCH2	189	10	118
EBI3_IL6ST	1085	10	303
CTHRC1_FZD3	337	9	164
BMP8A_BMPR2	385	9	208
CD34_SELE	56	9	53
FGG_ITGB2	1670	9	220
KLRB1_CLEC2D	522	9	272
BMP8A_TGFBR2	619	9	216
CXCL13_ACKR4	63	9	53
FN1_COL13A1	667	9	231
HBEGF_CD82	304	9	156
COL5A3_SDC3	1524	9	299
SIRPG_CD47	424	9	184
CHAD_ITGB1	251	9	123
GNAI2_TBXA2R	823	9	252
GNAI2_IGF1R	2270	9	257
TIMP3_AGTR2	112	9	99
CCL11_ACKR4	64	9	55
TNC_CNTN1	904	9	263
GNAI2_ADORA1	266	9	159
LTA_TNFRSF1A	282	9	146
COL1A2_ITGB3	209	9	113
TNC_PTPRZ1	560	9	260
GDF6_BMPR1A	71	9	54
GDF5_BMPR2	164	9	122
HP_ITGB2	2181	9	176
HRAS_INSR	1293	9	226
L1CAM_CNTN1	214	9	195
L1CAM_CD9	1418	9	317
WNT3_FZD7	174	9	114
PSEN1_NOTCH4	819	9	188
ADAM9_ITGA6	1626	9	209
CLEC2D_KLRB1	522	9	269
PSEN1_NOTCH2	1789	9	227
F2_F2R	315	9	142
PROS1_MERTK	1138	9	253
PTPRK_PTPRK	481	9	313
PTGS2_CAV1	1496	9	376
ARF1_INSR	2390	9	223
PODXL2_SELL	413	9	202
DLL1_NOTCH2	697	9	189
NECTIN2_NECTIN3	767	9	216
EFNB2_EPHB3	720	9	233
VEGFC_KDR	96	9	61
VEGFB_FLT1	1239	9	285
EFNA5_EPHB2	441	9	166
PLG_F2R	338	9	176
ANGPTL3_ITGAV	218	9	146
PTDSS1_SCARB1	907	9	246
NGF_SORT1	95	9	75
SDC2_PTPRJ	1261	9	199
EFNB1_EPHB6	522	9	186
NPNT_ITGA8	59	9	50
FGA_ITGB2	1744	9	195
APOE_LRP8	511	9	211
PROS1_TYRO3	478	9	186
VTN_ITGB8	604	9	274
APP_CAV1	3681	9	218
F11R_JAM2	923	9	188
EFNB2_PECAM1	1853	9	221
VEGFB_NRP1	2629	9	280
RARRES2_CMKLR1	2097	8	292
FGA_ITGAX	295	8	147
LTF_LRP11	302	8	148
HAS2_CD44	397	8	196
CCL23_CCR1	69	8	62
GDF7_ACVR2A	65	8	48
PTN_PTPRB	840	8	248
WNT5A_FZD7	492	8	176
HRAS_AGTR1	931	8	251
DLL3_NOTCH3	130	8	97
LRPAP1_LDLR	1182	8	228
CCL2_ACKR4	100	8	78
TNC_ITGB3	158	8	124
LTA_LTBR	203	8	111
L1CAM_ITGA5	1401	8	486
CADM3_NECTIN1	220	8	125
VEGFC_FLT4	125	8	80
EFNB2_EPHB6	381	8	152
NTF3_NGFR	73	8	65
EFNB2_EPHB4	1147	8	219
DLL3_NOTCH2	119	8	86
LRPAP1_VLDLR	698	8	244
HLA-E_KLRK1	1254	8	277
NLGN2_NRXN1	331	8	198
RTN4_LINGO1	595	8	256
TNFSF10_TNFRSF10C	81	8	71
CD6_ALCAM	557	8	223
BMP4_RGMB	675	8	203
TF_TFRC	1111	8	190
AGT_AGTR1	448	8	277
PSPN_GFRA1	334	8	189
SEMA3F_NRP2	1303	8	231
EFNA1_EPHA4	476	8	174
CTF1_IL6ST	749	8	266
NCAM1_ROBO1	857	8	290
SEMA4G_PLXNB2	979	8	224
FGL1_EGFR	501	8	169
JAG1_CD46	2104	8	243
MUC1_SIGLEC9	261	8	156
BSG_SELE	101	8	81
ZG16B_TLR4	164	8	107
MADCAM1_ITGB7	176	8	147
EFNA5_EPHA2	312	8	145
FN1_ITGB3	202	8	155
ACE_BDKRB2	331	8	166
AFDN_NECTIN2	1776	8	257
ICAM1_SPN	483	8	194
FGF2_SDC2	1419	8	228
DHH_BOC	169	8	117
IL18_IL18R1	332	8	167
SERPINC1_SDC2	737	8	256
SEMA4D_CD72	382	8	224
EFNA1_EPHA2	584	8	202
VEGFC_VIPR2	249	8	144
TGFB1_ITGB6	376	8	132
SPP1_ITGAV	1348	8	320
TNFSF13_TNFRSF11B	271	8	135
FGF1_NRP1	315	8	159
CCL2_CCR5	277	7	163
PGF_NRP2	1107	7	248
HLA-B_KLRD1	1198	7	242
HLA-A_LILRB1	406	7	199
CIRBP_TREM1	134	7	99
HGF_SDC2	884	7	222
INHA_TGFBR3	52	7	52
INHBA_TGFBR3	246	7	146
HLA-A_APLP2	4111	7	377
TGM2_ADGRG1	1428	7	230
LAMA2_RPSA	2381	7	232
PLG_F3	268	7	139
EFNA5_EPHB6	260	7	150
PECAM1_CD38	735	7	238
CD9_L1CAM	1418	7	305
CDH1_EGFR	985	7	214
PTMA_VIPR1	2130	7	329
PLA2G2A_ITGB3	148	7	115
CDH1_ITGAE	678	7	211
L1CAM_ERBB2	663	7	300
HRAS_CAV1	2558	7	250
TGFB2_TGFBR2	166	7	124
WNT5A_RYK	435	7	169
SPP1_ITGB1	1938	7	309
ICAM5_ITGB2	48	7	45
HMGB1_HAVCR2	1075	7	220
CCL3_CCR5	153	7	97
PROC_PROCR	85	7	61
CCN2_FGFR2	2175	7	236
TCTN1_TMEM67	152	7	92
HLA-C_LILRB1	403	7	178
HGF_CD44	928	7	232
C3_CD19	812	7	129
CLCF1_CRLF1	146	7	107
FCER2_CR2	135	7	124
NID1_PTPRF	2962	7	226
AFDN_EPHB3	867	7	253
BMP2_ACVR2A	351	7	154
TNFSF10_TNFRSF10B	934	7	278
ANPEP_SELE	53	7	49
LGALS9_CD44	2414	7	315
TNFSF13B_TNFRSF13C	189	7	127
FGB_ITGAM	752	7	323
COL4A6_CD93	39	7	38
SEMA3B_NRP1	2092	7	249
BTC_EGFR	689	7	225
BMP2_RGMB	543	7	180
TNFSF14_LTBR	606	7	258
CXCL10_CXCR3	109	7	92
FGF1_CD44	371	7	193
BSG_SLC16A1	2966	7	317
CXCL12_CXCR3	640	7	198
MYL9_CD69	1369	7	535
ALCAM_CD6	557	7	221
VCAM1_ITGA9	705	7	234
FGF7_FGFR3	430	7	138
MFNG_NOTCH1	895	7	234
MMP7_CD151	376	7	164
SEMA4C_PLXNB2	2151	7	243
GLG1_SELE	80	7	60
SERTAD1_AR	255	7	145
AFDN_EPHB6	511	7	187
LGI4_ADAM23	374	7	209
GPC3_CD81	1478	7	233
GNAI2_CNR1	1457	7	321
OMG_TNFRSF1B	191	7	136
SHH_BOC	218	7	92
CXCL16_CXCR6	237	7	119
BAG6_NCR3	322	7	145
ADM2_RAMP3	160	7	105
HBEGF_CD44	672	7	214
GNAS_ADRB2	712	7	210
TIGIT_NECTIN2	494	7	158
LRPAP1_LRP8	359	7	145
SLAMF6_SLAMF6	173	7	167
NLGN3_NRXN3	118	7	84
GNAI2_FPR1	880	7	274
EPHA4_EFNB1	561	7	211
APOB_LDLR	271	7	171
TGFA_EGFR	526	6	170
YBX1_NOTCH1	2276	6	282
PTPRZ1_NCAM1	255	6	196
IL2_IL2RG	46	6	44
PRND_RPSA	350	6	178
NCAM1_PTPRZ1	255	6	192
PENK_OGFR	218	6	119
SEMA4D_MET	594	6	229
MYOC_FZD4	141	6	106
MYOC_FZD1	188	6	138
LIPH_LPAR1	277	6	119
THBS1_ITGB3	180	6	135
VIP_ADCYAP1R1	160	6	123
IL6_IL6ST	315	6	181
WNT11_FZD7	217	6	116
L1CAM_ERBB3	499	6	285
PLG_PLGRKT	320	6	158
WNT5B_FZD2	270	6	160
RTN4_RTN4R	435	6	161
LTA_TNFRSF14	281	6	165
TNC_ITGA7	2722	6	319
TNC_PTPRB	1698	6	230
WNT5A_FZD1	387	6	155
NID1_ITGB3	136	6	110
VTN_ITGA8	79	6	58
VWF_ITGA2B	132	6	109
SECTM1_CD7	1048	6	228
L1CAM_ALCAM	384	6	282
WNT4_FZD2	32	6	28
RSPO3_LGR6	129	6	79
SLIT2_SDC1	978	6	167
NRG2_ERBB3	127	6	99
NXPH3_NRXN3	740	6	350
SEMA3B_NRP2	2024	6	398
NECTIN2_TIGIT	494	6	152
IL16_GRIN2D	128	6	86
KITLG_KIT	770	6	287
VIP_VIPR2	706	6	253
WNT2_FZD3	33	6	24
NECTIN2_CD96	502	6	194
VCAM1_ITGAD	86	6	63
HP_CD163	2331	6	212
FN1_ITGA2	1563	6	171
EDN1_EDNRB	678	6	257
FGF2_FGFR1	1311	6	244
CCL11_ACKR2	64	6	49
BMP2_BMPR1A	548	6	187
GNAS_LHCGR	33	6	31
DLL4_NOTCH1	412	6	180
CTF1_LIFR	424	6	254
FGF7_FGFR2	826	6	322
GNAI2_CAV1	3472	6	324
AREG_EGFR	414	6	185
HSP90AA1_EGFR	2842	6	195
BTC_ERBB2	744	6	201
CXADR_CXADR	365	6	210
ICAM1_ITGAX	366	6	165
CD52_SIGLEC10	476	6	287
CCL13_ACKR4	69	6	61
ICOSLG_CD28	95	6	57
CCL13_ACKR2	58	6	45
CXCL13_CXCR5	181	6	164
CXCL13_CXCR3	215	6	173
GNAI2_ADCY1	248	6	153
EFNA1_EPHA1	468	6	192
B2M_HLA-F	3897	6	280
EFNB1_EPHA4	561	6	196
ADAM15_ITGB3	122	6	101
HEBP1_FPR3	613	6	172
ADAM23_ITGA4	226	6	137
HBEGF_ERBB2	470	6	153
EPCAM_EPCAM	2530	6	309
AFDN_EPHB2	946	6	263
GZMB_IGF2R	460	6	180
AGRN_ATP1A3	201	6	145
CALR_SCARF1	1116	6	262
CD177_PECAM1	1822	6	238
HLA-E_KLRD1	1158	6	273
CCN3_NOTCH1	642	6	270
EFNA3_EPHA4	86	6	53
AHSG_INSR	680	6	246
GNAS_GCGR	221	5	142
CD86_CD28	126	5	80
GDF7_BMPR1A	85	5	61
COL4A3_ITGAV	209	5	114
CDH1_PTPRM	934	5	173
SEMA6A_PLXNA2	452	5	160
COL8A1_ITGA2	560	5	214
SEMA6A_PLXNA4	135	5	93
LIPH_LPAR2	426	5	143
LGI2_ADAM22	106	5	82
CEL_CXCR4	511	5	183
GNAI2_AGTR2	102	5	92
LGI3_FLOT1	128	5	93
GPI_AMFR	3091	5	250
GNAI2_LHCGR	29	5	28
SEMA6D_TYROBP	777	5	242
LRPAP1_SORL1	2134	5	250
SEMA7A_ITGA1	536	5	174
CLEC11A_ITGA10	404	5	189
SOSTDC1_LRP6	169	5	119
CNTN1_NOTCH1	373	5	162
IL15_IL15RA	338	5	170
SEMA4D_ERBB2	1135	5	229
ECM1_ITGB4	1873	5	203
NAMPT_INSR	1466	5	226
EFNA1_EPHA7	776	5	204
EFNA2_EPHA2	252	5	156
NCAM1_ROBO3	306	5	158
EFNA3_EPHA3	102	5	54
PLG_ITGA9	278	5	162
RBP4_STRA6	116	5	77
PLG_F2RL1	264	5	99
NECTIN3_CADM1	250	5	146
FGF10_FGFR1	142	5	113
EFNB2_EPHB2	795	5	249
FGB_TLR4	838	5	257
ORM1_CCR5	92	5	77
NXPH3_NRXN1	359	5	238
NLGN4X_NRXN1	138	5	113
FGF10_FGFRL1	29	5	28
CXCL12_ITGB3	157	5	118
RELN_ITGA3	322	5	180
FGF2_NRP1	1303	5	217
SEMA3G_NRP2	608	5	199
GDF11_ACVR1B	361	5	121
GAL_GALR2	183	5	121
DHH_PTCH1	45	5	36
FN1_ITGA2B	142	5	96
FLT3LG_FLT3	140	5	92
FGG_TLR4	671	5	197
RSPO1_LRP6	66	5	49
SELE_CD44	77	5	66
S100A8_TLR4	175	5	117
MFGE8_ITGB3	139	5	119
DLL1_NOTCH4	280	5	143
RSPO3_SDC4	1191	5	224
MIF_CXCR4	3241	5	186
FGF2_SDC4	1588	5	238
MMP7_CD44	261	5	143
DKK2_LRP6	330	5	207
LGALS1_PTPRC	3378	5	257
NLGN3_NRXN1	65	5	63
IGF2_IGF2R	67	5	50
HP_ITGAM	899	5	179
CCL2_ACKR2	83	5	63
CCL22_ACKR2	40	5	37
CCL13_CCR5	185	5	140
VEGFA_KDR	337	5	150
ICAM3_ITGAD	109	5	96
WNT2_FZD5	62	5	40
CADM1_NECTIN3	250	5	151
IL2_CD53	43	5	42
CADM1_CADM1	190	5	173
C5_C5AR2	29	5	28
ALCAM_L1CAM	384	5	282
ANGPT4_TEK	21	5	20
TNFSF10_TNFRSF11B	227	5	114
C4BPA_CD40	165	5	117
TNFSF13B_TNFRSF13B	73	5	64
TNFSF13_TNFRSF13B	154	5	107
APOB_LSR	451	5	172
VTN_TNFRSF11B	112	5	71
VTN_ITGB3	42	5	37
INHBB_ACVR2A	108	5	78
IGSF11_VSIR	139	5	104
BMP8A_BMPR1A	279	5	152
THBS1_ITGA2B	117	5	91
AFDN_EPHA7	986	5	240
CCL11_CCR5	215	5	134
INHBA_ACVR2A	137	5	93
HLA-A_KIR3DL2	27	5	25
CD200_CD200R1	72	5	52
CD1D_LILRB2	172	5	103
HLA-B_KIR3DL2	27	5	24
CD28_CD86	126	5	85
CCN2_NTRK1	185	5	125
CD200R1_CD200	72	5	51
TGFB2_TGFBR3	73	5	63
LAMC2_ITGB4	729	5	214
CCL8_ACKR4	24	5	22
CCL4_CCR5	256	5	173
CCL4_CCR1	202	5	124
ADAM28_ITGA4	390	5	213
LAMA1_RPSA	244	5	173
LAMA1_ITGB1	207	5	135
WNT6_FZD7	208	5	142
CD44_SELE	77	5	69
PTPRZ1_L1CAM	145	4	129
VEGFD_KDR	35	4	35
EDIL3_ITGB3	71	4	61
VEGFA_NRP2	1264	4	201
VEGFC_NRP2	379	4	151
VEGFD_NRP2	97	4	79
PTN_PLXNB2	2069	4	254
RGMB_NEO1	962	4	250
DSC2_DSG2	973	4	192
ZG16B_CXCR4	292	4	139
EFNA1_EPHA3	443	4	160
F9_LRP1	223	4	151
PVR_NECTIN3	374	4	184
EBI3_IL27RA	252	4	148
NPY_FAP	60	4	58
WNT5A_FZD6	236	4	107
WNT10A_FZD5	66	4	49
WNT3_LRP6	125	4	82
EFNB2_EPHB1	34	4	28
WNT3_FZD8	91	4	62
AFDN_NECTIN3	626	4	223
WNT3_FZD1	116	4	69
PLAU_ST14	746	4	192
WNT9B_FZD4	21	4	19
NTRK3_PTPRF	315	4	175
NTRK3_PTPRD	62	4	61
EFNA4_EPHA4	204	4	122
EFNA4_EPHA3	178	4	88
F2_THBD	238	4	136
EFNA4_EPHA2	288	4	149
PROC_TEK	74	4	70
OSM_IL6ST	66	4	53
PSEN1_NOTCH1	1360	4	177
NRTN_GFRA1	608	4	214
ANGPTL3_ITGA5	274	4	154
PSAP_GPR37	143	4	122
SPP1_ITGA9	558	4	276
RSPO3_LGR4	409	4	158
SEMA4B_DCBLD2	1170	4	223
CALR_ITGA3	3219	4	246
TIGIT_PVR	218	4	118
CCL13_CCR2	136	4	111
CCL28_ACKR2	49	4	35
SEMA6D_KDR	126	4	85
CCL2_CCR2	191	4	115
CCL3L1_CCR5	139	4	102
SEMA7A_PLXNC1	202	4	110
CCL3_ACKR2	44	4	36
CCL3_CCR1	118	4	73
COMP_ITGB3	64	4	59
COLQ_MUSK	49	4	46
COL11A1_DDR1	160	4	115
SFTPD_LAIR1	46	4	46
FAM3D_FPR1	389	4	110
CLEC4G_LAG3	151	4	116
CGN_F11R	548	4	175
SLITRK3_PTPRD	62	4	52
CEACAM1_HAVCR2	380	4	156
CEACAM1_CD209	863	4	237
SEMA4A_PLXND1	349	4	161
SEMA4A_LILRB2	124	4	75
CXCL8_SDC2	80	4	52
CXCL9_CXCR3	152	4	110
BMP6_BMPR1B	42	4	36
BMP7_BMPR2	362	4	158
RSPO3_LGR5	69	4	35
DLL3_NOTCH4	59	4	53
DLL3_NOTCH1	82	4	63
TSLP_IL7R	60	4	54
RTN4_CNTNAP1	2667	4	335
TOR2A_ATP5F1B	1422	4	290
TNFSF15_TNFRSF25	155	4	109
DLL1_NOTCH1	492	4	162
BMP4_BMPR1B	103	4	86
TNFSF14_TNFRSF14	735	4	253
SCT_VIPR2	159	4	91
BST2_LILRA4	327	4	132
TNFSF13_TNFRSF14	2450	4	240
SELPLG_SELE	45	4	41
BTC_ERBB3	581	4	209
SELPLG_SIGLEC5	128	4	92
SEMA3A_NRP2	1331	4	407
TNFSF10_TNFRSF10D	310	4	174
SEMA3A_PLXNA2	477	4	159
SEMA3A_PLXNA4	205	4	152
CD58_CD2	823	4	257
SHH_GAS1	114	4	64
RARRES2_CCRL2	711	4	175
IL34_PTPRZ1	144	4	107
HMGB1_THBD	1827	4	257
MBL2_CD93	55	4	49
LAMA1_ITGA1	141	4	87
FN1_ITGB7	1066	4	160
LGI2_ADAM23	172	4	121
HLA-F_LILRB1	249	4	174
INHA_ACVR2A	26	4	26
FGA_ITGB3	62	4	56
HLA-B_LILRB1	407	4	170
NECTIN3_PVR	374	4	184
HGF_MET	267	4	137
LAMC2_ITGA3	664	4	182
IL7_IL2RG	208	4	125
LEP_LEPR	47	4	47
FGF2_SDC1	864	4	162
NECTIN3_NECTIN3	142	4	111
MICA_KLRK1	440	4	193
INHBB_ACVR1B	106	4	80
IHH_CDON	336	4	100
KNG1_BDKRB2	172	4	110
ICAM1_IL2RA	464	4	219
FBN1_ITGB3	131	4	101
FGF1_FGFR1	335	4	178
IL15_IL2RB	127	4	64
GUCA2B_GUCY2C	405	4	146
GNAS_VIPR1	2039	4	199
MUC2_AGR2	2151	4	203
NECTIN1_CADM3	220	4	122
GDF5_BMPR1A	150	4	110
HLA-F_KIR3DL2	21	3	21
HRG_FCGR1A	89	3	78
EDN3_EDNRB	198	3	106
KLRF1_CLEC2B	51	3	41
JAML_CXADR	478	3	139
HLA-B_CANX	4161	3	281
CCN1_ITGB3	117	3	97
CCL8_CCR1	43	3	39
LAMA1_ITGA7	101	3	67
CCL4_ACKR2	59	3	43
CCL13_CXCR3	169	3	116
L1CAM_PTPRZ1	145	3	127
CCL3L1_CCR1	123	3	85
CCL17_ACKR2	26	3	21
TF_TFR2	167	3	116
CCL18_PITPNM3	85	3	73
HSP90AA1_FGFR3	1503	3	165
ZP3_EGFR	154	3	107
HSP90AA1_CFTR	1632	3	204
GNAI2_P2RY12	39	3	37
PVR_TIGIT	218	3	123
FASLG_TNFRSF6B	71	3	62
TAC1_TACR2	528	3	238
CXCL8_ACKR1	81	3	50
CXCL5_ACKR1	40	3	40
CNTN1_PTPRZ1	92	3	85
GDF5_ACVR1	87	3	70
LY9_LY9	76	3	73
SEMA4A_PLXNB2	492	3	205
SFTPD_SIRPA	42	3	40
COL4A3_CD93	155	3	90
GDF5_ROR2	90	3	76
COL4A5_CD93	238	3	169
CXADR_JAML	478	3	146
GDNF_GFRA1	161	3	135
GNAS_PTGDR	292	3	165
CRLF1_CNTFR	95	3	81
SEMA6D_PLXNA1	251	3	121
GDF11_ACVR2A	356	3	138
FGF2_GPC4	756	3	214
CYTL1_CCR2	45	3	42
CLEC2B_KLRF1	51	3	37
CD40LG_CD40	134	3	80
SPP1_ITGA4	641	3	324
EFNA1_EPHA6	56	3	52
CDH1_KLRG1	185	3	102
FGF9_FGFR2	96	3	75
DLK2_NOTCH1	26	3	26
FGF9_FGFR3	98	3	81
SNCA_LAG3	435	3	225
LGI1_ADAM23	50	3	48
SLITRK2_PTPRD	24	3	22
FGL1_LAG3	292	3	141
DHH_PTCH2	22	3	19
GAL_GALR1	32	3	31
MDK_ALK	37	3	36
SEMA3A_PLXNA1	564	3	222
NLGN2_NRXN3	627	3	239
CALCB_RAMP1	56	3	51
KNG1_PLAUR	158	3	105
VTN_PVR	564	3	181
EFNB1_EPHB3	810	3	229
VEGFD_ITGA9	49	3	42
EFNB2_RHBDL2	197	3	152
ARTN_RET	30	3	30
ARTN_GFRA1	104	3	72
VTN_ITGB6	202	3	106
AREG_ERBB3	483	3	204
VWF_GP1BA	174	3	99
WNT10A_FZD8	63	3	52
WNT10B_FZD7	56	3	38
OSM_OSMR	25	3	19
OSM_LIFR	39	3	31
AGT_AGTR2	26	3	26
INHBA_ACVR1	151	3	101
OMG_LINGO1	28	3	26
NID1_COL13A1	495	3	227
IL1B_IL1R1	90	3	55
NTN4_UNC5A	23	3	23
IL18_IL18RAP	57	3	47
NTN1_UNC5B	134	3	93
ADM2_RAMP1	241	3	115
IL16_KCNJ15	74	3	74
ADCYAP1_VIPR1	198	3	101
F8_ASGR2	78	3	71
WNT5A_ROR2	276	3	136
WNT5B_FZD8	355	3	173
F8_LDLR	253	3	133
IL15_IL2RA	215	3	120
AGRN_LRP4	178	3	100
EFNA5_EPHA6	40	3	39
GNAI2_OPRM1	81	3	67
EFNA3_EPHA7	142	3	72
NDP_FZD4	33	3	31
PRG4_TLR4	74	3	56
INHBB_ACVR2B	37	3	31
TNFSF13B_TNFRSF17	66	3	47
BMP7_ACVR1	204	3	119
FGF18_FGFR2	52	3	39
ICOS_ICOSLG	70	3	60
BMP7_ACVR2A	183	3	102
UCN3_IL10RB	51	3	43
BMP7_BMPR1A	286	3	124
TNFSF15_TNFRSF6B	158	3	108
PROC_THBD	100	3	81
TGFB2_TGFBR1	82	2	65
WNT5A_FZD3	165	2	91
LGI4_ADAM22	251	2	150
SLAMF7_SLAMF7	98	2	93
AFDN_NECTIN1	426	2	196
TNFSF13_TNFRSF17	233	2	147
IL21_IL21R	37	2	28
CCL16_CCR2	24	2	22
IL21_IL2RG	60	2	53
LGI4_ADAM11	277	2	155
CCL11_CXCR3	147	2	72
SHH_PTCH1	131	2	80
CNTN2_CNTN1	69	2	65
ZG16B_TLR2	88	2	55
C4B_CR1	52	2	47
WNT9A_FZD4	349	2	170
IL11_IL6ST	53	2	29
C4B_CD46	157	2	99
GUCA2A_GUCY2C	790	2	102
ICAM5_ITGAL	22	2	21
LIPC_LRP1	169	2	122
ICOSLG_CTLA4	89	2	47
ADAM9_ITGA3	1666	2	229
ADCYAP1_ADCYAP1R1	82	2	71
WNT5A_LRP5	389	2	178
CNTN2_NRCAM	32	2	31
ICOSLG_ICOS	70	2	59
CCL11_CCR2	145	2	95
WNT5A_FZD5	337	2	161
LGI3_STX1A	22	2	21
AMH_EGFR	74	2	62
IL2_IL2RA	26	2	23
CD48_CD244	87	2	84
SPP1_ITGB3	37	2	36
ARF1_CHRM3	958	2	199
BMP8A_ACVR2A	150	2	94
ARTN_GFRA3	39	2	38
TDGF1_ACVR1B	126	2	78
CCL3L1_ACKR2	32	2	25
CD244_CD48	87	2	86
ASIP_MC1R	22	2	22
IL7_IL7R	171	2	103
B2M_CD1A	72	2	62
CCL8_CCR5	30	2	28
TGFB2_ACVR1	48	2	43
BMP2_BMPR1B	87	2	68
TGFA_ERBB2	640	2	199
IGF2_IGF1R	52	2	43
IGF2_INSR	59	2	51
CD70_CD27	99	2	88
LAMA1_ITGB8	36	2	30
CHAD_ITGA2	71	2	60
CEACAM5_CD8A	541	2	135
CEACAM5_CD1D	399	2	146
CCL28_CCR10	117	2	77
TNF_TNFRSF1B	178	2	100
HGF_SDC1	501	2	126
IL10_IL10RA	89	2	82
LGI1_ADAM11	37	2	37
WNT10A_FZD1	68	2	51
IL32_ITGB3	111	2	89
IHH_PTCH1	336	2	145
CD86_CTLA4	98	2	53
TNFRSF14_BTLA	319	2	123
SOSTDC1_LRP5	176	2	126
C5_C5AR1	126	2	89
ZP3_MERTK	84	2	54
EFNA4_EPHA6	21	2	21
EFNA5_EPHB1	23	2	20
MDK_TSPAN1	3406	2	83
FGF18_FGFR3	40	2	22
FGF2_FGFR2	668	2	287
EFNB2_EPHA6	40	2	38
FGF18_FGFR4	37	2	32
DLK1_NOTCH3	45	2	43
PSPN_RET	74	2	70
FGF10_FGFR2	70	2	66
GNAI2_OPRD1	71	2	62
NTN1_UNC5C	46	2	41
PTHLH_PTH1R	41	2	39
PLA2G10_PLA2R1	181	2	80
RSPO4_LGR4	37	2	25
MICB_KLRK1	99	2	74
MIF_CD74	4149	2	147
MIF_CXCR2	53	2	51
PDCD1LG2_RGMB	178	2	99
F2_F2RL1	219	2	84
FGF2_FGFR3	357	2	126
PYY_FAP	143	2	87
MST1_MST1R	242	2	112
F2_F2RL3	74	2	60
EFNA2_EPHA4	124	2	80
RSPO1_LGR4	41	2	31
FGF2_CD44	1536	2	239
NTS_SORT1	59	2	54
EFNB3_EPHB4	78	2	48
FGF1_FGFR3	71	2	53
PTN_SDC3	1557	2	372
PTN_PTPRZ1	216	2	149
EFNB3_EPHB6	28	2	19
FGG_ITGA2B	28	2	26
OXT_AVPR1A	32	2	31
GDF11_ACVR2B	160	2	98
LY86_CD180	212	2	146
NLGN1_NRXN1	159	2	119
CXCL8_SDC1	72	2	54
SEMA4D_PLXNB1	1212	2	208
PRG4_TLR2	50	2	43
POMC_MC1R	121	2	84
EFNA5_EPHA4	261	2	136
NID2_COL13A1	171	2	106
MATN1_ITGB1	24	2	24
NDP_LGR4	28	2	26
CXCL13_CCR10	128	2	97
TNF_TNFRSF1A	230	1	89
INHBA_BAMBI	64	1	59
MYOC_FZD3	79	1	72
FGF1_FGFR4	41	1	33
TNFSF4_TNFRSF4	153	1	89
IL6_IL6R	106	1	68
B2M_CD1B	112	1	86
EGF_EGFR	65	1	35
EFNA5_EPHA1	204	1	97
EFNB3_EPHB3	28	1	16
INHBB_ACVR1	120	1	93
TG_ASGR1	31	1	26
BMP7_ACVR2B	95	1	63
TGM2_ITGB3	113	1	94
EFNA4_EPHA7	291	1	110
IHH_HHIP	119	1	102
LAMA1_ITGA2	48	1	44
EREG_EGFR	282	1	154
VASP_CXCR2	34	1	34
BMP7_BMPR1B	38	1	37
PDCD1LG2_PDCD1	65	1	42
CCL2_CCR10	214	1	127
CCL16_CCR5	25	1	25
VIP_VIPR1	515	1	168
EFNB3_EPHB2	54	1	39
EFNA2_EPHA7	178	1	60
ICAM4_ITGB2	53	1	47
C4A_NRP1	158	1	124
BMP2_ACVR2B	137	1	94
TNFSF10_TNFRSF10A	164	1	85
TNFRSF14_CD160	85	1	69
NECTIN2_PVRIG	152	1	80
ICAM4_ITGB1	78	1	65
EFNB1_EPHB1	51	1	41
EFNA3_EPHA1	147	1	98
C4A_C3AR1	90	1	81
BTLA_TNFRSF14	319	1	118
INHBA_ACVR1B	160	1	89
INHBA_ACVR1C	32	1	26
FGF13_SCN8A	23	1	22
BMP3_ACVR2B	269	1	168
ASIP_F11R	68	1	56
EFNA4_EPHA1	277	1	162
MYOC_FZD7	248	1	174
BMP8A_TGFBR1	333	1	161
INHBB_ACVR1C	26	1	23
ASIP_ATRN	51	1	46
PTN_PTPRS	116	1	92
NECTIN1_NECTIN3	163	1	99
VEGFD_FLT4	32	1	30
CX3CL1_CX3CR1	54	1	48
HLA-E_KLRC1	149	1	113
FGF5_FGFR1	61	1	49
LGALS1_CD69	1344	1	161
WNT3_RYK	153	1	91
GZMB_CHRM3	143	1	84
GDF5_ACVR2A	71	1	64
CNTN2_CNTNAP2	22	1	22
FGF5_FGFR2	40	1	39
LGALS3_LAG3	1697	1	106
NTN1_NEO1	323	1	148
RELN_LRP8	26	1	25
NTN1_ADORA2B	73	1	48
FGF9_FGFR4	44	1	39
SLITRK5_PTPRD	31	1	30
LGI2_ADAM11	135	1	112
SCT_VIPR1	134	1	69
ADM2_CALCRL	83	1	53
F7_F3	44	1	40
DKK2_KREMEN1	170	1	111
LGI3_ADAM23	21	1	19
CLCF1_CNTFR	34	1	32
NRTN_RET	114	1	90
HAS2_HMMR	58	1	42
DHH_CDON	69	1	52
NRG1_ERBB3	120	1	100
SEMA4A_PLXNB1	302	1	140
CXCL2_XCR1	27	1	23
IL15_IL2RG	528	1	193
LEFTY2_ACVR2B	32	1	28
ROBO2_ROBO2	37	1	37
ZG16B_TLR5	44	1	36
WNT11_FZD8	115	1	74
NELL2_ROBO3	96	1	40
SEMA6D_TREM2	60	1	42
ADAM11_ITGA4	140	1	89
IGFL2_IGFLR1	34	1	31
CD160_TNFRSF14	85	1	68
GNAI2_CXCR2	45	1	42
FASLG_FAS	49	1	40
NLGN1_NRXN3	256	1	169
HHLA2_TMIGD2	58	1	32
CXCL11_ACKR3	88	1	56
FGF2_SDC3	1315	1	287
IL11_IL11RA	29	1	23
DNAJB11_PRTG	80	1	61
SST_SSTR2	48	1	46
HGF_ST14	610	1	121
TAC1_TACR1	43	1	36
CXCL11_CXCR3	50	1	39
IL1RN_IL1R1	100	1	88
COL4A3_CD47	193	1	123
GDF5_BMPR1B	35	1	35
TFF3_ACKR3	1910	1	133
TFF3_CXCR4	3036	1	179
CD24_SELP	1717	1	59
AFDN_NECTIN4	85	1	74
INHBA_ACVR2B	81	0	59
NPY_NPY1R	23	0	21
NLGN1_NRXN2	355	0	191
NRG1_ERBB2	136	0	110
XCL2_XCR1	24	0	24
PCSK9_VLDLR	32	0	28
FGF13_SCN5A	22	0	22
IL2_IL2RB	21	0	18
F12_GP1BA	24	0	19
AMH_ACVR1	41	0	35
EGF_ERBB3	72	0	38
FGB_ITGA2B	43	0	39
IL23A_IL12RB1	50	0	30
EGF_ERBB2	83	0	51
F2_F2RL2	48	0	41
NXPH3_NRXN2	776	0	272
IL1B_IL1RAP	31	0	24
IL1B_IL1R2	26	0	22
NTS_NTSR1	43	0	37
EFNB3_EPHA4	41	0	39
FGA_ITGA2B	29	0	27
WNT4_FZD6	32	0	24
IL10_IL10RB	97	0	72
FCN2_LRP1	25	0	21
EFNA5_EPHA7	487	0	180
NRTN_GFRA2	235	0	126
IL16_KCNJ10	38	0	36
NTN1_DCC	21	0	21
FGF1_FGFR2	149	0	118
PNOC_OPRL1	40	0	32
CDH1_ITGB7	368	0	126
CD96_PVR	199	0	108
CD96_NECTIN1	102	0	76
RSPO4_LGR6	36	0	33
RSPO4_LGR5	31	0	29
RSPO2_ZNRF3	27	0	27
SST_SSTR1	38	0	30
RSPO2_RNF43	33	0	33
TAC3_TACR2	126	0	101
CD274_PDCD1	71	0	59
RSPO2_LGR4	59	0	53
TDGF1_ACVR2A	98	0	57
CD226_PVR	116	0	78
CD226_NECTIN2	276	0	129
FGF2_FGFR4	214	0	106
RNASE2_TLR2	32	0	29
RGMA_NEO1	1106	0	229
DLK1_NOTCH2	34	0	32
SOSTDC1_LRP4	36	0	29
DLK1_NOTCH1	25	0	24
LGI1_ADAM22	29	0	29
GNAI2_LPAR3	55	0	30
CRTAM_CADM1	55	0	44
GDNF_RET	38	0	37
GDNF_GFRA2	51	0	44
COL1A2_GP6	30	0	21
COL1A1_GP6	30	0	20
GDF5_ACVR2B	33	0	31
SHH_CDON	100	0	49
REN_ATP6AP2	79	0	78
SHH_HHIP	43	0	41
SHH_SMO	117	0	59
SLAMF1_SLAMF1	103	0	101
DEFB1_CCR6	51	0	31
SLIT1_GPC1	51	0	44
SLIT1_ROBO1	32	0	29
DHH_HHIP	24	0	24
DKK2_LRP5	335	0	177
CEACAM1_SELE	38	0	35
SHH_PTCH2	67	0	40
RELN_VLDLR	75	0	72
CCL8_CCR2	32	0	31
DSC2_DSG4	21	0	11
CADM1_CRTAM	55	0	46
ICAM4_ITGAV	52	0	44
EFNA2_EPHA1	224	0	136
EFNA2_EPHA3	113	0	60
TNFSF11_TNFRSF11A	27	0	20
TNFSF11_TNFRSF11B	22	0	22
PSAP_CD1B	111	0	68
C4A_CR1	56	0	52
ICAM4_ITGAM	21	0	20
NECTIN1_CD96	102	0	71
IFNG_IFNGR2	52	0	39
NECTIN1_NECTIN1	81	0	78
IFNL1_IL10RB	26	0	10
TNFSF8_TNFRSF8	37	0	30
TNF_TNFRSF21	108	0	45
NECTIN1_NECTIN4	42	0	41
NECTIN2_CD226	276	0	139
ULBP3_KLRK1	33	0	30
IFNG_IFNGR1	56	0	46
BMP8A_ACVR2B	66	0	45
ICAM4_ITGA4	22	0	21
EDN3_EDNRA	112	0	55
MSMP_CCR2	26	0	24
HLA-G_LILRB2	26	0	25
CCL5_CCR4	31	0	31
DSC3_DSG2	32	0	32
DSG2_DSC3	32	0	32
IL12A_IL12RB1	21	0	17
RAET1G_KLRK1	26	0	26
PYY_NPY1R	135	0	92
KNG1_BDKRB1	31	0	22
PVR_PVRIG	61	0	43
PVR_CD226	116	0	80
CCL20_CXCR3	48	0	41
CCL20_CCR6	51	0	39
EDN1_KEL	25	0	24
CCL15_CCR1	113	0	63
EDN2_EDNRB	32	0	32
ICAM3_CLEC4M	23	0	20
KNG1_GPR135	33	0	33
PVR_CD96	199	0	109
SLIT1_SDC1	34	0	29

## Sheet: ST-P4
	n_spots	n_spots_sig	n_spots_sig_pval
COL1A2_ITGB1	3168	90	167
COL1A2_CD44	3346	89	176
NECTIN2_NECTIN2	1777	84	535
COL1A1_CD93	1285	79	185
COL1A2_CD93	1566	74	140
COL1A1_ITGA5	1415	74	202
COL1A2_ITGA2	2481	74	169
LGALS1_ITGB1	3051	73	240
COL1A1_ITGB1	2812	71	205
PSAP_LRP1	3261	69	276
COL1A1_ITGA2	2074	67	199
C3_LRP1	1839	67	170
COL18A1_ITGA5	1146	64	243
COL1A1_CD44	3000	63	209
COL1A1_DDR2	757	62	186
COL1A1_DDR1	2963	60	175
FN1_ITGA5	1343	57	200
VIM_CD44	3073	57	167
TIMP1_CD63	3715	57	323
COL4A2_CD93	1009	56	245
HSPG2_ITGB1	2783	56	259
SPON2_ITGB1	2428	56	228
FGB_ITGB1	1074	55	250
FN1_CD44	2920	55	280
COL1A2_ITGA11	678	55	164
COL1A1_ITGA11	588	54	223
THBS1_ITGB1	2734	53	215
LGALS1_PTPRC	1609	53	212
FBN1_ITGB1	1379	53	224
GNAI2_CAV1	1331	53	252
A2M_LRP1	2835	53	253
GNAI2_IGF1R	2098	52	335
MDK_LRP1	2558	52	272
COL4A1_CD93	931	51	236
SERPINA1_LRP1	2751	50	232
CXADR_CXADR	2000	50	589
GNAI2_F2R	1345	50	274
APP_CD74	3641	50	225
THBS1_ITGA4	1172	50	283
COL18A1_ITGB1	2487	50	230
FGA_ITGA5	402	49	192
COL4A1_ITGAV	1652	49	232
FN1_SDC2	1187	49	220
COL4A1_ITGA1	1157	48	241
CALR_LRP1	3165	48	294
SERPING1_LRP1	1984	48	216
FBLN1_ITGB1	2648	47	166
COL4A1_ITGB1	2349	47	239
GRN_TNFRSF1B	2297	47	320
MDK_ITGB1	2920	47	230
HSPG2_ITGA2	2050	46	312
C1QB_LRP1	1998	46	276
THBS1_ITGA3	2570	46	269
CLEC11A_ITGB1	1976	46	247
FN1_ITGA2	1988	46	245
IGFBP4_LRP6	2287	46	190
CCN2_ITGA5	1287	45	229
EPCAM_EPCAM	3802	45	974
FGA_ITGB1	834	45	205
THBS1_LRP1	2368	44	246
FN1_ITGB1	2732	44	205
GLG1_SELE	314	44	178
LGALS1_CD69	988	43	179
C1QA_CD93	1543	43	156
THBS2_ITGB1	1028	43	247
PLAT_LRP1	1522	43	301
CD14_ITGB1	2017	43	247
PLTP_ABCA1	760	42	199
ITGAV_THY1	1652	42	196
CALR_SCARF1	994	42	261
LAMB1_ITGB1	2083	42	247
GNAI2_EDNRA	603	41	246
COL1A1_CD36	596	41	146
APOE_LRP1	2519	41	199
FGB_ITGA5	460	41	208
GNAI2_FPR1	423	41	229
COL3A1_DDR2	705	41	167
CALR_ITGAV	2999	41	273
C3_CD46	2758	40	200
SERPING1_SELE	237	40	133
FN1_ITGAV	2104	40	222
MMP2_SDC2	1212	39	202
TFF3_ACKR3	1284	39	356
MYL9_CD69	1127	39	146
ITGB2_THY1	1108	39	182
GNAI2_EGFR	1792	39	231
FGA_ITGAV	553	38	186
THBS2_NOTCH3	441	38	207
CD59_CD2	1411	38	238
ADAM9_ITGB1	2295	38	278
APP_LRP1	3197	38	324
CCN4_ITGA5	117	38	103
FBN1_ITGAV	976	38	211
FN1_ITGA4	1081	38	230
VCAN_ITGB1	1600	38	266
C3_NRP1	722	38	139
ADAM15_ITGB1	2799	37	228
MCAM_MCAM	312	37	234
CD44_SELE	356	37	194
JAG1_NOTCH3	1200	37	239
FGB_ITGAV	717	36	244
TGFB1_ACVRL1	1748	36	226
NAMPT_INSR	2363	36	212
COL18A1_GPC1	1323	36	254
FN1_NT5E	1988	36	219
TIMP2_ITGB1	2766	35	154
COL18A1_KDR	372	35	184
FGG_ITGB1	903	35	216
INHBA_ENG	319	35	138
TFPI_LRP1	799	35	204
LTBP3_ITGB5	1849	35	239
C3_C3AR1	746	35	156
FN1_ITGA9	826	35	237
CCN2_LRP1	2197	35	208
FBN1_ITGA5	542	34	182
THBS1_ITGA6	3011	34	144
APOE_LRP5	2001	34	114
SELE_CD44	356	34	200
HLA-E_KLRK1	1089	34	290
PLAU_LRP1	1582	34	256
CXCL12_ACKR3	353	34	154
PDGFB_PDGFRB	194	34	133
IGFBP4_FZD8	1351	34	228
HAS2_CD44	861	33	244
RARRES2_CCRL2	1318	33	241
LGALS3BP_ITGB1	3225	33	333
SPON2_ITGB2	1169	33	149
SPON2_ITGA5	1079	33	189
ADAM15_ITGA5	1397	33	227
TGFB1_SDC2	652	33	179
ANXA2_TLR2	364	33	216
LTB_TNFRSF1A	1093	33	281
VCAN_CD44	1691	32	253
FGG_ITGA5	398	32	167
FN1_PLAUR	1623	32	224
GRN_TNFRSF1A	3361	32	305
COL3A1_DDR1	2853	32	214
NECTIN3_NECTIN2	1912	32	285
VCAM1_ITGB1	886	32	224
CALR_ITGA3	3325	31	273
LAMB1_ITGA6	2306	31	216
ANGPTL2_ITGB1	615	31	209
APOE_SORL1	2802	31	140
TGM2_ITGB1	1837	31	278
THBS2_ITGA4	290	31	160
BSG_SELE	431	31	178
BMP8A_TGFBR2	630	31	219
CXCL12_ITGB1	1644	31	208
TNC_ITGB1	590	30	204
ADAM9_ITGB5	1823	30	245
MFGE8_PDGFRB	884	30	167
CD14_ITGA4	741	30	221
S100A9_TLR4	694	30	244
NECTIN2_NECTIN3	1912	30	263
CCL5_ACKR1	372	30	178
TGFB1_TGFBR2	1555	30	204
POSTN_PTK7	547	30	168
MMP1_ITGA2	386	30	165
SERPINF1_PLXDC1	586	30	194
FSTL1_DIP2A	1309	30	156
FN1_ITGB7	815	30	218
VEGFB_NRP1	908	30	209
THBS2_ITGA6	1169	29	277
CXCL14_CXCR4	2152	29	236
MDK_SDC3	1519	29	233
ADAM15_ITGAV	2286	29	198
LTB_LTBR	989	29	249
MMP9_CD44	584	29	181
SEMA4D_PLXNB2	2548	29	200
APOE_VLDLR	564	29	146
C1QA_CSPG4	1288	29	170
LAMC2_ITGB4	2201	29	247
CCN2_ITGAM	310	29	166
CXCL8_SDC1	1980	29	244
VCAN_EGFR	809	29	215
CSF3_CSF3R	54	28	53
JAG2_NOTCH3	682	28	260
PDGFB_LRP1	332	28	149
HLA-A_LILRB2	545	28	231
MIF_CD74	3835	28	150
TGFB1_ITGAV	1298	28	179
ICAM1_ITGB2	699	28	169
CXCL12_ITGA4	529	28	158
GNAI2_ADORA1	234	28	142
MDK_ITGA4	1257	28	237
LGALS9_CD44	3203	28	191
MDK_SDC1	3295	28	231
MDK_NOTCH2	1970	28	199
DAG1_LAMA4	1497	28	224
GRN_SORT1	3049	28	350
SERPINE2_LRP1	1022	28	274
C3_ITGB2	1071	28	137
FAM3D_FPR1	639	28	211
TGFB1_ENG	903	27	179
JAG1_NOTCH2	1563	27	222
CXCL12_ITGAV	1170	27	195
RTN4_CNTNAP1	900	27	224
SEMA4C_PLXNB2	1670	27	210
APP_CAV1	1894	27	243
APOE_SCARB1	2394	27	142
SERPINF1_PLXDC2	770	27	172
SPP1_ITGB1	1304	26	234
VTN_ITGA5	201	26	127
SERPING1_SELP	261	26	137
ANXA1_DYSF	349	26	202
ANXA2_ROBO4	841	26	212
CXCL8_SDC2	565	26	191
FN1_ITGB6	1401	26	236
APOB_ENO1	367	26	209
LRPAP1_LRP1	2353	26	261
VCAN_SELP	133	26	100
FGA_ITGB2	370	26	141
GNAI2_ADRA2A	827	26	233
FN1_ITGB8	652	26	232
FGB_TLR4	361	26	177
JAG1_NOTCH4	487	26	184
SEMA3C_PLXND1	1349	26	206
SEMA3F_NRP1	703	26	209
HLA-B_LILRB2	548	26	221
SPON2_ITGA4	852	25	182
PLG_ITGB1	244	25	155
BGN_TLR4	840	25	218
APP_NCSTN	2902	25	317
THBS2_CD47	890	25	283
JAG2_NOTCH4	272	25	182
SERPINE1_LRP1	570	25	228
THBS1_CD47	2564	25	193
SDC2_PTPRJ	714	25	182
FGG_ITGAV	598	25	182
JAG1_NOTCH1	2201	25	224
TNFSF13_TNFRSF14	2782	25	293
NECTIN2_CD96	458	25	206
TIMP2_ITGA3	2581	25	169
DCN_EGFR	1414	25	149
CCN1_ITGA5	895	25	211
SEMA3C_NRP2	531	25	179
EFNB2_PECAM1	1195	25	226
GNAI2_C5AR1	594	25	227
HSPG2_COL13A1	352	25	172
VEGFB_FLT1	720	24	204
PTN_PLXNB2	1293	24	281
PTMA_VIPR1	3606	24	360
APOE_LDLR	2567	24	100
FGG_ITGB2	384	24	140
SLIT2_APP	271	24	177
BMP4_BMPR2	964	24	226
HBEGF_CD44	2196	24	341
SPP1_ITGAV	886	24	197
GNAI2_CXCR1	100	24	92
JAG1_CD46	3030	24	196
ADAM9_ITGA6	2501	24	199
ANPEP_SELE	120	24	98
PTPRK_PTPRK	1145	24	479
GPI_AMFR	2670	24	213
THBS1_SDC1	3107	24	205
APP_GPC1	2393	23	247
FN1_COL13A1	341	23	159
CDH1_PTPRM	1112	23	242
AFDN_NECTIN2	2556	23	213
ADAM15_ITGA9	975	23	224
NECTIN2_TIGIT	362	23	174
TGFB1_VASN	426	23	139
AGRN_DAG1	1410	23	200
SEMA3C_NRP1	966	23	220
SELPLG_SELE	104	23	92
ANGPTL2_ITGA5	221	23	127
PECAM1_CD38	356	23	171
THBS1_PTPRJ	1634	23	187
DCN_TLR4	990	23	145
THBS1_TNFRSF11B	674	23	200
CCN2_ITGB2	1413	23	183
PSEN1_NOTCH4	554	23	194
DCN_MET	1776	23	153
SECTM1_CD7	674	23	313
SPP1_CD44	1412	23	231
RARRES2_CMKLR1	457	23	179
FGB_ITGAM	92	23	75
SLPI_PLSCR1	2998	22	290
LAMA2_ITGB1	365	22	176
GNAI2_TBXA2R	226	22	171
SEMA3B_NRP2	636	22	195
GPC3_CD81	388	22	225
GNAI2_CXCR2	82	22	79
MIF_CXCR4	2647	22	228
THBS1_CD36	606	22	207
FGB_ITGB2	466	22	183
VCAM1_ITGA4	257	22	153
APP_TNFRSF21	2848	22	251
FGA_ITGAX	138	22	99
CP_SLC40A1	322	22	155
BMP4_RGMB	1150	22	231
ADAM9_ITGA3	2056	22	327
CD34_SELE	67	22	61
ICAM3_ITGB2	916	22	157
ARF1_CHRM3	1548	21	239
TNFSF13_SDC2	1106	21	188
PTDSS1_JMJD6	1410	21	233
DLL1_NOTCH3	414	21	181
JAG2_NOTCH1	1416	21	397
ADAM9_ITGAV	1707	21	270
APOE_LRP8	1118	21	102
CCL8_ACKR1	52	21	50
MMP9_LRP1	419	21	163
ARF1_PLD2	1427	21	227
COL5A2_DDR1	2122	21	191
GNAS_VIPR1	3321	21	169
CLEC11A_ITGA11	309	21	152
NID1_ITGAV	1474	21	180
CSF1_CSF1R	285	21	162
ICAM3_ITGAL	502	21	207
ANXA1_FPR3	407	21	187
TIGIT_NECTIN2	362	21	177
CCN4_ITGB1	283	21	170
NPNT_ITGB1	1368	21	251
WNT5A_MCAM	322	21	185
NECTIN3_NECTIN3	827	21	413
SEMA6B_PLXNA2	200	21	144
SPON2_ITGAM	240	20	132
EFEMP1_EGFR	512	20	188
SPON1_APP	1853	20	323
FN1_ITGA8	243	20	149
RGMB_NEO1	1935	20	267
FN1_TNFRSF11B	595	20	214
HLA-C_LILRB2	526	20	187
HLA-B_LILRB1	152	20	120
PTPRM_PTPRM	118	20	111
ICAM1_ITGAX	244	20	151
CXCL5_ACKR1	74	20	68
COL4A1_ITGB8	467	20	191
ECM1_ITGB4	2016	20	210
CXCL12_CD4	205	20	110
GAS6_AXL	1534	20	235
NID1_PTPRF	2322	20	257
MMRN2_CD93	210	20	115
THBS1_SDC4	3162	20	196
JAG2_NOTCH2	835	20	187
C3_ITGAX	368	20	129
MIF_CXCR2	108	20	97
LAMC2_ITGA3	1901	20	210
CEACAM1_HAVCR2	546	20	213
LAMA5_BCAM	435	20	157
ADAM17_ITGB1	1854	20	245
CCN2_LRP6	1587	20	196
LAMC2_ITGB1	2163	20	228
MUC1_SIGLEC9	186	20	134
MFGE8_ITGAV	1367	20	178
TGM2_ADGRG1	1759	20	205
TNFSF13_TNFRSF1A	2496	20	271
PLAU_PLAUR	1028	20	296
ANG_PLXNB2	2210	20	242
AHSG_INSR	401	20	191
ANXA1_FPR1	231	20	113
TNFSF10_TNFRSF10B	1569	19	259
BMP2_BMPR2	1124	19	267
TNC_ITGAV	394	19	180
BSG_SLC16A1	2642	19	245
FASLG_TNFRSF6B	254	19	137
CD34_SELP	64	19	52
HRAS_CAV1	909	19	178
BGN_FGFR3	1341	19	191
PROS1_AXL	553	19	165
PDGFD_PDGFRB	382	19	135
TGFB1_TGFBR1	928	19	192
COL18A1_GPC4	1345	19	232
EFNB1_EPHB2	2407	19	206
IHH_PTCH1	1810	19	269
PSEN1_NOTCH2	1775	19	234
SEMA4G_PLXNB2	2999	19	295
SLIT3_ROBO4	92	19	64
ZG16B_TLR4	1424	19	220
ICAM1_ITGAM	138	19	96
RSPO3_SDC4	228	19	99
S100A8_TLR4	154	19	114
HLA-E_KLRD1	752	19	239
EPHA4_EFNB1	782	19	197
DCN_TLR2	184	19	132
EFNA1_EPHA4	1297	19	218
FGA_ITGAM	85	18	67
VEGFA_FLT1	1145	18	247
BMP2_BMPR1A	916	18	223
JAM2_F11R	533	18	179
LRPAP1_SORT1	2239	18	250
HMGB1_HAVCR2	650	18	195
SERPINC1_LRP1	199	18	126
GNAS_ADRB2	324	18	174
TOR2A_ATP5F1B	2315	18	273
HLA-B_CANX	3879	18	209
NECTIN1_NECTIN3	1067	18	192
LAMA3_SDC2	479	18	161
EFNA5_EPHA2	745	18	181
EFNB2_EPHA4	687	18	217
HRAS_INSR	1643	18	205
LTBP1_ITGB5	1245	18	236
TNFSF14_TNFRSF14	404	18	164
AZGP1_ITGAV	1373	18	262
TF_TFRC	604	18	152
PSEN1_NOTCH3	1327	18	194
FN1_ITGA2B	62	18	55
FZD8_CKAP4	858	18	277
PTN_SDC3	356	18	153
ANXA1_EGFR	1152	18	198
TGFB3_ENG	124	18	91
ADAM12_ITGB1	92	18	69
SEMA3F_NRP2	377	18	161
CX3CL1_ITGAV	305	18	152
SEMA3B_NRP1	1165	18	205
COL8A1_ITGA2	324	18	168
L1CAM_CD9	367	17	245
C3_ITGAM	225	17	93
ADGRE5_CD55	2825	17	215
MMRN2_CLEC14A	88	17	65
TNFSF12_TNFRSF12A	683	17	167
COL5A3_SDC3	339	17	144
EFNB2_EPHB4	1624	17	185
PDGFA_PDGFRA	951	17	235
HLA-A_APLP2	3832	17	337
EFNB2_EPHB3	2689	17	244
ZG16B_TLR2	238	17	162
CFH_SELL	160	17	91
CGN_F11R	1857	17	289
LAMA2_DAG1	252	17	134
SLIT2_SDC1	260	17	157
HBEGF_CD9	2604	17	264
TGFB1_ITGB8	331	17	131
RTN4_LINGO1	406	17	173
TNFSF13_TNFRSF11B	581	17	189
PODXL_SELL	166	17	108
F11R_JAM2	533	17	172
PTN_PTPRB	389	17	169
TIGIT_PVR	215	17	133
APP_FPR2	98	17	85
APOB_LSR	255	17	165
BMP2_ENG	970	17	196
BMP2_RGMB	1315	17	202
MDK_ITGA6	3137	17	189
CXCL12_ITGA5	762	17	190
DLL4_NOTCH3	489	17	215
CCN1_ITGB5	1555	17	248
NECTIN3_CADM1	444	17	192
SEMA7A_ITGB1	387	17	186
VEGFA_KDR	689	17	181
LIF_IL6ST	1281	17	174
BMP8A_BMPR2	356	17	193
C1QA_CD33	227	17	130
CD38_PECAM1	356	17	159
AFDN_EPHB3	3051	17	334
AFDN_EPHB6	187	17	124
SERPINC1_SDC2	84	17	69
ARF1_INSR	2925	16	198
FGA_TLR4	252	16	138
GNAI2_CCR5	308	16	162
C4BPA_LRP1	476	16	197
WNT5B_FZD8	493	16	224
VWF_TNFRSF11B	361	16	183
VTN_ITGAV	296	16	134
SELPLG_SELL	138	16	95
ADAM17_NOTCH1	1515	16	303
LAMB2_RPSA	3473	16	166
ALCAM_NRP1	555	16	168
SEMA4D_ERBB2	2287	16	214
EFNB1_EPHA4	782	16	216
PVR_NECTIN3	1271	16	190
ICAM2_ITGB2	609	16	149
PGF_NRP2	118	16	83
CXCL3_CXCR1	115	16	96
HLA-E_KLRC2	252	16	165
PVR_CD96	259	16	135
PVR_TIGIT	215	16	130
CD55_ADGRE5	2825	16	228
EFNB1_EPHB4	1846	16	203
PLAU_IGF2R	1314	16	281
ICAM1_SPN	259	16	151
CDH1_IGF1R	2466	16	236
RSPO3_LGR4	122	16	79
CCN1_ITGAV	1446	16	278
PLA2G2A_ITGA4	1344	16	208
CCL5_SDC4	2044	16	134
TNFSF14_LTBR	326	16	157
CD9_L1CAM	367	16	227
SPP1_ITGB5	1024	15	213
BGN_TLR2	139	15	109
NECTIN3_PVR	1271	15	191
BMP2_ACVR2A	849	15	255
ANXA1_FPR2	43	15	43
CCL5_SDC1	2040	15	254
CCN1_ITGB2	973	15	206
LAMA2_RPSA	504	15	125
FGF2_SDC4	371	15	177
MDK_SDC4	3292	15	230
PLAU_ST14	2329	15	221
CD58_CD2	617	15	233
AFDN_NECTIN4	1413	15	204
FGG_TLR4	271	15	130
AFDN_NECTIN3	1995	15	212
ADM_RAMP2	715	15	191
CDH1_ITGB7	1103	15	254
COL8A1_ITGA1	205	15	124
MST1_MST1R	2213	15	321
YBX1_NOTCH1	2663	15	339
TGM2_SDC4	2223	15	250
CXCL1_CXCR1	112	15	92
TIMP3_KDR	375	15	162
CCN2_IGF2R	1902	15	189
COL14A1_CD44	1339	15	120
CCL2_ACKR1	224	15	113
C3_CD19	107	15	71
HLA-A_LILRB1	149	15	112
PDGFB_PDGFRA	124	15	86
SFRP2_FZD5	408	15	96
EDN1_EDNRA	267	15	141
FAM3D_FPR2	107	15	84
DSC2_DSG2	2766	15	463
HP_ITGAM	111	15	74
HLA-E_KLRC1	369	15	226
EFNB1_ERBB2	2606	15	200
TNFSF10_TNFRSF11B	519	15	178
EFNA3_EPHA4	678	15	151
CD48_CD2	227	14	147
SEMA4A_PLXNB1	734	14	260
HLA-C_LILRB1	140	14	113
VCAM1_ITGB7	194	14	127
EFNA3_EPHA2	1992	14	355
FGL1_EGFR	172	14	116
RPS19_C5AR1	953	14	213
SEMA3F_PLXNA3	1717	14	223
TNFSF15_TNFRSF6B	1064	14	146
MMP9_EPHB2	468	14	172
CADM1_NECTIN3	444	14	201
CDH1_ITGAE	1965	14	291
EFNB2_EPHB2	2188	14	205
COL5A1_SDC3	849	14	197
SLPI_PLSCR4	1924	14	258
SLIT3_ROBO1	131	14	99
CEACAM1_SELE	320	14	146
COL4A5_CD93	166	14	133
CFH_ITGAM	118	14	82
PSEN1_NCSTN	1990	14	273
PLG_F2RL1	135	14	96
VTN_PLAUR	199	14	129
HP_ITGB2	499	14	150
TDGF1_ACVR2A	821	14	218
LRPAP1_SORL1	2567	14	250
PGF_FLT1	194	14	125
DLL1_NOTCH2	626	14	213
HP_CD163	228	14	123
NID1_COL13A1	219	14	124
FAM3C_LIFR	312	14	185
TNC_PTPRB	197	14	134
B2M_LILRB1	152	14	135
INHBA_ACVR1B	365	14	131
CD24_SELP	466	14	119
BMP8A_TGFBR1	317	14	159
SEMA6A_PLXNA2	761	14	254
SEMA5A_MET	1330	14	266
PDGFC_PDGFRB	196	14	125
SEMA4D_PLXNB1	2439	14	233
SEMA4D_CD72	132	14	91
FGF2_CD44	302	14	153
KNG1_ITGB2	180	14	116
EFNA1_EPHA1	1722	14	142
ICAM2_ITGAM	104	14	82
BST2_LILRA4	76	14	65
RTN4_S1PR2	607	13	222
PF4_SDC2	164	13	116
GAS6_MERTK	469	13	177
IL15_IL15RA	244	13	138
LAMC2_ITGA6	2369	13	251
SELPLG_SELP	84	13	64
LIPH_LPAR2	1867	13	210
MRC1_PTPRC	309	13	145
NTRK3_PTPRF	175	13	126
HGF_ST14	307	13	185
HMGB1_THBD	1204	13	201
IL1RN_IL1R1	203	13	95
MMRN2_CD248	120	13	68
MADCAM1_CD44	248	13	132
LTB_CD40	295	13	165
MFNG_NOTCH2	412	13	185
INHBA_ACVR1	173	13	109
JAML_CXADR	987	13	228
IL1RN_IL1R2	297	13	156
PLG_PLGRKT	142	13	89
EFNA4_EPHA2	1781	13	298
CD96_PVR	259	13	141
THBS1_ITGA2B	74	13	71
SLAMF7_SLAMF7	151	13	146
SPP1_ITGA9	272	13	127
CEACAM5_CD8A	881	13	257
CDH1_EGFR	2146	13	347
CD99_PILRB	2286	13	243
VCAN_TLR2	94	13	73
SPP1_ITGA4	383	13	168
TNFSF14_TNFRSF6B	459	13	187
APOD_LEPR	173	13	117
VCAM1_ITGB2	344	13	128
EFNA1_EPHA7	555	13	163
VIP_VIPR1	183	13	131
VEGFA_GPC1	2142	13	165
CD99_PILRA	181	13	119
TGFB3_ACVRL1	251	13	151
TNC_ITGA7	79	13	63
WNT5A_FZD6	447	13	198
EFNA4_EPHA1	858	13	192
FGG_ITGA2B	21	13	21
SPINK1_EGFR	2282	13	254
TGFB1_TGFBR3	435	13	148
VASP_CXCR2	72	13	64
CXCL3_CXCR2	82	13	70
ADM_CALCRL	553	13	179
AFDN_NECTIN1	1629	13	206
CCL2_CCR2	44	13	43
VCAM1_ITGA9	179	13	114
FGF2_NRP1	99	13	79
CXCL5_CXCR2	22	13	22
CCL21_CCR7	58	12	54
PGF_NRP1	235	12	131
INHBA_BAMBI	241	12	124
KITLG_KIT	428	12	168
TNC_EGFR	286	12	145
CCL19_CCRL2	118	12	76
INHBA_ACVR1C	84	12	59
CD2_CD48	227	12	145
HLA-F_LILRB2	277	12	160
PTPRC_MRC1	309	12	145
TFPI_VLDLR	125	12	93
CXCL1_CXCR2	87	12	75
ICAM2_ITGAL	300	12	137
TGFA_ERBB2	1609	12	213
PTGS2_CAV1	243	12	134
ICAM1_ITGAL	356	12	147
CXCL8_ACKR1	263	12	100
PSEN1_NOTCH1	2390	12	199
HSP90AA1_EGFR	2646	12	161
HSP90AA1_CFTR	3685	12	177
RBP4_STRA6	66	12	56
CD47_SIRPG	177	12	115
CD47_SIRPA	920	12	194
CD34_SELL	79	12	59
CCN2_FGFR2	901	12	192
LAMA1_ITGB1	961	12	240
CADM3_CADM3	30	12	30
CXADR_JAML	987	12	233
VWF_ITGA2B	37	12	36
MELTF_PLG	187	12	130
GNAS_AVPR2	317	12	180
FGF2_FGFR1	71	12	64
AREG_ERBB3	2801	12	231
WNT5A_FZD4	150	12	99
GREM1_KDR	110	12	74
SIRPG_CD47	177	12	116
LRPAP1_VLDLR	472	12	165
ANGPT1_ITGB1	209	12	140
GNAI2_ADRA2B	90	12	74
FGF2_SDC1	360	12	199
LGALS9_HAVCR2	569	12	213
MUC2_AGR2	3873	12	746
ADAM17_ITGA5	662	12	153
HGF_CD44	260	12	157
ZG16B_CXCR4	1683	12	244
FGA_ITGA2B	24	12	23
AFDN_EPHA7	409	12	163
C3_CR1	88	12	71
BTC_ERBB3	868	12	226
WNT5A_LRP5	592	11	161
AFDN_EPHB2	2631	11	231
MFNG_NOTCH1	603	11	182
WNT2B_FZD7	76	11	68
COL1A2_GP6	160	11	90
ADAM12_SDC4	98	11	66
VTN_TNFRSF11B	55	11	45
WNT5A_FZD8	261	11	132
WNT5A_FZD1	178	11	113
CADM3_NECTIN3	172	11	112
ANGPTL3_ITGA5	45	11	43
TNFSF13_FAS	1319	11	319
CCL19_CCR10	40	11	39
TFF3_CXCR4	2681	11	395
KNG1_PLAUR	171	11	110
TNF_TNFRSF1A	216	11	135
TNFSF12_CD163	209	11	126
C4BPA_CD40	148	11	111
BMP8A_ACVR2A	222	11	127
LPL_SDC1	335	11	189
INHBB_ACVR1	226	11	131
LRPAP1_LRP8	1169	11	239
LRRC4B_PTPRF	218	11	149
AREG_EGFR	1686	11	258
APOB_LDLR	163	11	95
IL1B_IL1R2	248	11	160
OSM_OSMR	40	11	38
ANGPTL3_ITGAV	52	11	45
ANGPT2_TIE1	35	11	33
CD6_ALCAM	649	11	180
GAS6_TYRO3	227	11	133
EFNA1_EPHA3	372	11	164
FGF2_FGFR4	158	11	107
SEMA4D_MET	1643	11	234
CXCL8_CXCR2	42	11	42
SEMA7A_ITGA1	155	11	102
EDN1_EDNRB	475	11	200
EFNA1_EPHA2	2990	11	124
SPN_SIGLEC1	152	11	113
FGF7_FGFR1	105	11	73
DLL1_NOTCH1	904	11	192
HGF_SDC1	286	11	158
ST6GAL1_CD22	83	11	75
DLL4_NOTCH1	1112	11	300
HBEGF_ERBB2	2062	11	289
CXCL10_SDC4	386	11	198
HMGB1_SDC1	3507	11	167
EFNA2_EPHA1	903	11	206
GNAS_GCGR	75	11	66
HBEGF_EGFR	1128	11	275
EFNA3_EPHA1	1050	11	227
TNFSF10_TNFRSF10C	67	10	63
NTN1_MCAM	104	10	85
BMP4_BMPR1A	785	10	181
LRPAP1_LDLR	2310	10	333
BMP6_BMPR2	139	10	110
SIGLEC1_SPN	152	10	111
VEGFA_NRP1	1399	10	195
EFNA2_EPHA2	1772	10	296
INHBA_TGFBR3	172	10	113
CCL2_CCR10	79	10	62
HLA-B_KLRD1	780	10	308
NECTIN1_NECTIN1	460	10	327
JAM2_JAM3	97	10	73
HEBP1_FPR3	347	10	163
OMG_TNFRSF1B	55	10	49
TNF_TNFRSF1B	101	10	85
RSPO3_LGR5	117	10	66
CCL14_CCR1	73	10	62
CCL18_PITPNM3	40	10	34
L1CAM_ERBB3	292	10	173
LIPH_LPAR1	608	10	252
EFNA5_EPHB2	979	10	185
HBEGF_CD82	969	10	240
BSG_SLC16A7	549	10	212
LGALS3_LAG3	1203	10	284
EFNA3_EPHA7	277	10	122
BMP8A_ACVR2B	181	10	135
KNG1_BDKRB2	108	10	88
JAM3_JAM2	97	10	73
L1CAM_EGFR	121	10	100
CCL20_CXCR3	454	10	211
INHBA_ACVR2A	196	10	92
HGF_MET	198	10	135
IHH_HHIP	848	10	258
CLEC2D_KLRB1	217	10	129
WNT5A_FZD5	761	10	193
FGF2_FGFR3	188	10	133
PSAP_GPR37L1	466	10	202
SEMA4B_DCBLD2	1199	10	209
EREG_EGFR	888	10	217
SEMA6D_KDR	122	10	101
PTDSS1_SCARB1	1758	10	190
SEMA6D_TYROBP	462	10	198
DSC2_DSG3	983	10	150
VTN_PVR	218	10	121
CXCL8_CXCR1	41	10	41
FGF7_NRP1	131	10	75
DSC3_DSG2	719	10	136
SEMA4A_PLXND1	206	10	135
MADCAM1_ITGA4	68	10	65
GDF11_ACVR1B	314	10	124
CTHRC1_FZD6	256	10	144
F13A1_ITGB1	256	10	151
CCN3_NOTCH1	457	10	140
CD160_TNFRSF14	214	10	120
VTN_ITGB6	149	10	98
ANGPTL2_LILRB2	49	10	43
SEMA4A_PLXNB2	740	10	195
CTHRC1_FZD5	467	10	177
ANGPT2_TEK	40	10	38
DSG2_DSC3	719	10	134
REN_ATP6AP2	944	10	304
AFDN_F11R	2680	10	206
FGF2_SDC3	84	9	69
C3_CR2	43	9	40
TNF_TNFRSF21	147	9	112
ADAM28_ITGA4	341	9	167
B2M_HLA-F	3521	9	162
FGF2_SDC2	99	9	84
EFNB1_EPHB6	160	9	121
LIF_LIFR	232	9	144
SEMA6D_PLXNA1	382	9	116
FGB_ITGA2B	22	9	22
BMP7_ENG	103	9	80
BMP7_BMPR2	118	9	88
F9_LRP1	48	9	41
GUCA2B_GUCY2C	642	9	238
SIRPA_CD47	920	9	204
LTA_TNFRSF14	94	9	87
NECTIN3_CADM3	172	9	112
VEGFA_NRP2	732	9	161
C1QB_CD33	146	9	114
NTN1_NEO1	241	9	166
EFNA4_EPHA4	625	9	173
CCN2_NTRK1	78	9	69
IL7_IL2RG	337	9	187
CXCL12_CXCR4	775	9	126
TGFA_EGFR	798	9	178
CCN1_ITGAM	191	9	116
CCL5_CXCR3	159	9	92
CCL5_CCR1	147	9	108
CCL3L1_CCR1	54	9	51
TNFRSF14_CD160	214	9	118
DLL4_NOTCH4	187	9	137
TNFSF10_TNFRSF10A	367	9	153
CEACAM1_CD209	715	9	224
PLA2G2A_ITGAV	2460	9	192
CCL21_CCR10	41	9	37
IL15_IL2RG	574	9	213
TNFSF13_TNFRSF17	851	9	257
TDGF1_ACVR1B	1348	9	225
CHAD_ITGB1	292	9	182
TGFB1_ITGB6	834	9	167
IGF1_IGF1R	186	9	110
L1CAM_ERBB2	258	9	156
HLA-A_ERBB2	3725	9	163
RSPO3_FZD8	49	9	48
CEL_CXCR4	236	8	131
PLA2G2A_ITGB1	2963	8	154
F2_F2RL1	124	8	98
FNDC5_ITGB5	78	8	70
ICAM1_IL2RA	77	8	58
F8_LRP1	97	8	82
CD52_SIGLEC10	144	8	97
IL1B_IL1R1	171	8	110
PLG_F2R	67	8	58
MMP7_CD151	341	8	172
PLG_F3	126	8	94
COL11A1_DDR1	240	8	129
DLL4_NOTCH2	626	8	182
IHH_BOC	422	8	205
MMP12_PLAUR	477	8	250
ADCYAP1_VIPR1	306	8	150
WNT4_FZD6	347	8	165
CXCL1_ACKR1	697	8	104
DLL1_NOTCH4	183	8	127
WNT5A_FZD2	128	8	102
ALCAM_CD6	649	8	162
MDK_PTPRZ1	77	8	70
VIP_VIPR2	25	8	25
ICAM4_ITGB1	87	8	75
RSPO2_LGR5	56	8	49
TNFSF13_TNFRSF13B	76	8	63
LAMA1_ITGA2	579	8	151
LAMA1_ITGA1	456	8	153
EFNA4_EPHA3	189	8	114
L1CAM_EPHB2	247	8	160
SLIT2_GPC1	85	8	66
CCL19_CCR7	51	8	50
BMP8A_BMPR1A	261	8	141
EFNB1_EPHB3	2859	8	256
NECTIN2_CD226	223	8	138
TNFSF10_TNFRSF10D	826	8	187
KLRB1_CLEC2D	217	8	128
ADAM10_EPHA3	224	8	132
CADM3_CADM1	45	8	42
CCL21_CXCR3	56	8	54
RTN4_RTN4R	610	8	220
SFRP1_FZD6	72	8	52
CCN1_SDC4	2347	8	201
EFNA2_EPHA4	650	8	202
LTA_LTBR	68	8	62
LPL_LRP1	232	8	151
EFNA2_EPHA7	261	8	129
SLAMF1_SLAMF1	24	8	24
GUCA2A_GUCY2C	2035	8	175
BMP7_BMPR1A	111	8	84
CCL2_CCR5	102	8	78
CCL28_CCR10	184	8	119
EFNB2_EPHB6	151	8	118
WNT5B_FZD2	181	8	109
NECTIN1_NECTIN4	702	7	174
SEMA3E_PLXND1	49	7	48
SEMA3G_NRP2	37	7	34
SOSTDC1_LRP4	640	7	135
TGFB3_TGFBR2	187	7	107
PSAP_GPR37	194	7	152
NECTIN4_TIGIT	129	7	90
SHH_PTCH1	813	7	162
SHH_SMO	242	7	123
PLA2G2A_ITGA5	1634	7	194
RSPO2_RNF43	118	7	74
NTRK3_PTPRD	75	7	64
SOSTDC1_LRP5	487	7	132
WNT5A_RYK	644	7	199
TFF2_CXCR4	235	7	128
HLA-F_LILRB1	92	7	79
CCL2_CCR1	88	7	68
CCL20_CCR6	387	7	197
EFNB2_EPHA3	183	7	106
EDN3_EDNRA	209	7	111
BMP2_ACVR2B	489	7	174
CCL5_CCR5	192	7	132
CD177_PECAM1	1788	7	158
AGRN_LRP4	1441	7	242
IL11_IL6ST	57	7	47
CD209_ICAM3	326	7	147
FASLG_FAS	85	7	77
CNTN4_PTPRG	39	7	36
F2_F2R	61	7	55
CD96_NECTIN1	203	7	121
L1CAM_ITGAV	157	7	117
CEACAM5_CD1D	682	7	217
EFNB2_RHBDL2	841	7	243
IL34_CSF1R	122	7	91
IL7_IL7R	97	7	76
EFNA5_EPHA4	228	7	118
INHBA_ACVR2B	168	7	120
INHBB_ACVR1B	535	7	215
CIRBP_TREM1	118	7	88
EFNB3_EPHB3	120	7	77
ICAM3_CD209	326	7	146
INHBB_ACVR2A	309	7	177
ADAM23_ITGA5	51	7	49
MICA_KLRK1	532	7	157
CADM1_CADM1	46	7	45
CADM1_CADM3	45	7	41
HLA-G_KLRD1	316	7	190
C4BPA_BMPR2	281	7	148
GNAI2_ADCY1	128	7	106
ACE_BDKRB2	519	7	165
MADCAM1_ITGB7	36	7	35
HLA-G_LILRB2	123	7	86
LRRC4B_PTPRD	122	7	103
GPC3_IGF1R	180	7	109
COL1A2_ITGB3	49	7	43
CCL11_CXCR3	98	6	78
GNAS_PTGDR	299	6	157
TNFSF15_TNFRSF25	482	6	173
CCL11_CCR5	100	6	79
WNT10A_FZD5	141	6	117
GNAI2_LPAR3	44	6	44
PYY_NPY1R	204	6	109
PLG_ITGA9	48	6	44
CCL15_CCR1	189	6	118
FAT4_DCHS1	63	6	53
CCL14_CCR5	74	6	65
PROS1_MERTK	164	6	118
IL11_IL11RA	68	6	63
UCN3_IL10RB	206	6	142
FGF7_FGFR2	110	6	82
HSP90AA1_FGFR3	3028	6	154
C1QTNF1_AVPR2	130	6	110
GDF11_ACVR2A	174	6	85
SHH_BOC	144	6	107
NECTIN1_CD96	203	6	118
GZMB_IGF2R	290	6	112
PF4_THBD	117	6	76
NCAM1_ROBO3	72	6	67
MMP7_CD44	287	6	162
CXCL2_CXCR1	60	6	57
ADCYAP1_VIPR2	25	6	25
COL2A1_ITGB1	64	6	61
COL1A1_GP6	110	6	82
NRG1_ERBB2	351	6	145
ADM_RAMP3	1076	6	156
EFNA2_EPHA3	175	6	100
EFNA3_EPHA3	184	6	87
LAMA2_ITGA7	35	6	29
OSM_IL6ST	147	6	116
OSM_LIFR	38	6	38
PCSK9_VLDLR	186	6	99
SPON1_LRP8	345	6	89
SLIT2_ROBO4	29	6	28
ALCAM_CHL1	162	6	97
EFNA4_EPHA7	245	6	116
PF4_LDLR	461	6	210
PDGFC_PDGFRA	166	6	120
WNT2_FZD5	221	6	132
BTC_EGFR	391	5	178
DLL3_NOTCH3	22	5	22
BTC_ERBB2	797	5	199
PVR_CD226	126	5	88
GDF11_ACVR2B	140	5	104
PYY_FAP	153	5	70
NID2_COL13A1	68	5	56
WNT5A_ROR2	123	5	86
TGFB3_TGFBR1	116	5	87
LTA_TNFRSF1A	69	5	65
SLITRK5_PTPRD	112	5	83
CXCL2_CXCR2	46	5	42
HAS2_HMMR	114	5	94
TNFSF13B_TNFRSF17	97	5	68
TNFSF11_TNFRSF11A	227	5	113
SEMA3A_PLXNA1	125	5	100
COL2A1_DDR1	78	5	68
WNT4_FZD2	106	5	87
SEMA3A_NRP2	42	5	36
HLA-G_KLRC1	158	5	118
CXCL16_CXCR6	121	5	97
ADAM23_ITGA4	34	5	32
CXCL12_CXCR3	131	5	71
CRP_OLR1	24	5	24
INHBB_ACVR1C	122	5	84
HGF_SDC2	75	5	65
C3_C5AR2	80	5	67
WNT2_FZD1	47	5	33
FNDC5_ITGAV	65	5	52
AGRN_MUSK	46	5	41
IL16_CD4	107	5	92
CD226_PVR	126	5	93
VTN_ITGA8	25	5	24
SHH_HHIP	271	5	111
CD226_NECTIN2	223	5	134
CLEC11A_ITGA10	79	5	69
BMP6_BMPR1A	87	5	71
PROS1_TYRO3	68	5	54
CD1D_LILRB2	38	5	32
LILRB4_LAIR1	72	5	55
LAMA1_RPSA	1251	5	82
IHH_PTCH2	584	5	205
CCL4_CCR5	84	5	69
SFRP1_FZD2	24	5	22
FGF2_GPC4	113	5	92
BDNF_SORT1	29	5	28
SFTPA2_CD93	127	5	94
NRG1_ERBB3	385	5	172
VTN_ITGB8	57	5	49
CCL8_CCR5	23	5	23
SERTAD1_AR	31	5	31
SCT_VIPR1	163	4	119
TF_TFR2	22	4	22
CTHRC1_ROR2	65	4	54
CCL11_CCR2	44	4	42
RTN4_RTN4RL1	23	4	22
FGF9_FGFR4	95	4	65
FGF18_FGFR1	57	4	55
FGF18_FGFR4	234	4	167
CNTN1_NOTCH1	116	4	75
DLL3_NOTCH1	45	4	39
CHAD_ITGA2	161	4	109
EFNA5_EPHA1	314	4	145
EBI3_IL6ST	66	4	60
SEMA4A_LILRB2	52	4	46
F10_F3	148	4	103
THBS1_ITGB3	38	4	38
COMP_CD47	44	4	40
RSPO3_LRP6	60	4	39
LRFN3_LRFN3	110	4	101
NRG2_ERBB3	139	4	100
NTN1_UNC5B	32	4	31
PDCD1LG2_RGMB	47	4	40
PTHLH_PTH1R	29	4	29
L1CAM_ALCAM	116	4	100
PSPN_RET	45	4	42
BAG6_NCR3	83	4	78
B2M_CD1A	28	4	28
ALCAM_L1CAM	116	4	98
PF4_PROCR	168	4	97
IL15_IL2RB	109	4	92
WNT2_FZD2	40	4	38
PLA2G10_PLA2R1	584	4	171
IL16_GRIN2D	96	4	73
ICAM5_ITGB2	48	4	43
ICAM4_ITGAV	62	4	57
LGI4_ADAM22	59	4	56
HLA-B_KIR3DL2	25	4	25
ZG16B_TLR5	282	4	171
HLA-A_KIR3DL2	25	4	25
COL4A6_CD93	93	4	70
HHLA2_TMIGD2	173	4	126
RGMA_NEO1	216	4	109
NCAM1_FGFR1	90	4	63
RELN_ITGB1	173	4	137
NCAM1_ROBO1	115	4	76
RELN_ITGA3	159	4	129
IL1B_IL1RAP	95	3	81
IL22_IL10RB	67	3	54
IL26_IL20RA	25	3	25
TGFB3_TGFBR3	44	3	41
EFNB2_EPHB1	249	3	126
WNT10A_FZD1	23	3	23
ANGPT1_ITGA5	81	3	64
EFNB1_EPHB1	310	3	125
CTF1_IL6ST	45	3	45
TGM2_ITGB3	30	3	30
PF4_FGFR2	124	3	94
SHH_PTCH2	245	3	136
IL32_ITGB3	40	3	36
NLGN2_NRXN2	32	3	30
LTA_TNFRSF1B	27	3	27
NPNT_ITGA8	93	3	82
COL18A1_PTPRS	29	3	26
NELL2_ROBO3	32	3	31
TGFB2_TGFBR2	23	3	20
EDN3_EDNRB	482	3	218
WNT5A_FZD7	133	3	90
LTF_LRP1	101	3	79
WNT3_LRP6	95	3	76
NECTIN1_CADM3	113	3	82
WNT5A_FZD3	135	3	111
L1CAM_ITGA5	85	3	61
SNCA_LAG3	42	3	36
MDK_TSPAN1	3491	3	154
EFNA5_EPHA3	78	3	62
ADAM15_ITGB3	40	3	40
COL4A3_CD47	28	3	26
LY86_CD180	28	3	27
IL17A_IL17RA	44	3	38
TNFSF9_TNFRSF9	24	3	22
GZMB_CHRM3	105	3	58
CCL4_CCR1	63	3	58
CCL3_CCR5	56	3	52
CCL3_CCR1	51	3	46
IFNG_IFNGR1	54	3	53
FGF7_FGFR3	272	3	131
PODXL2_SELL	207	3	120
CCL28_ACKR2	109	3	89
BMP6_ACVR2A	90	3	72
FN1_TSHR	87	3	82
ICAM4_ITGB2	36	3	36
BTLA_TNFRSF14	56	3	51
SEMA3A_PLXNA2	162	3	123
C5_C5AR1	34	3	31
CCL14_ACKR2	30	3	30
ZG16B_TLR6	43	3	42
GNAI2_OPRD1	29	3	28
RSPO2_ZNRF3	22	3	20
SAA1_CD36	113	3	78
CALR_TSHR	115	3	97
IHH_CDON	208	3	117
VEGFC_NRP2	26	3	24
TNFRSF14_BTLA	56	3	50
ANGPT1_TEK	33	3	32
ARTN_GFRA1	41	3	39
F13A1_ITGA9	55	3	44
SEMA6D_TREM2	95	3	83
CD22_PTPRC	29	3	28
PROC_THBD	89	3	76
IL10_IL10RB	73	3	69
PRG4_TLR4	31	3	29
PROC_TEK	58	3	55
F2_THBD	38	3	35
ANOS1_SDC2	47	3	47
F13A1_ITGA4	77	3	70
ADM2_CALCRL	91	2	80
CD84_CD84	33	2	33
CLCF1_LIFR	41	2	39
AMH_EGFR	63	2	56
COL4A3_ITGAV	25	2	21
CD244_CD48	44	2	42
CADM3_NECTIN1	113	2	80
CD48_CD244	44	2	42
CCL13_CCR5	26	2	24
AMH_ACVR1	40	2	40
TNFSF11_TNFRSF11B	68	2	57
CCL19_CXCR3	46	2	46
WNT5A_ROR1	38	2	35
BMP7_ACVR2B	55	2	51
CNTN1_NOTCH2	78	2	73
BMP7_ACVR2A	66	2	55
BMP6_ACVR1	53	2	52
AGRN_ATP1A3	74	2	60
BMP3_ACVR2B	66	2	48
CEACAM6_CEACAM8	82	2	70
CD200_CD200R1	22	2	20
CD200R1_CD200	22	2	21
ADM2_RAMP1	58	2	49
CD40LG_CD40	35	2	31
ZP3_EGFR	119	2	83
CTHRC1_FZD3	60	2	49
ICOS_ICOSLG	28	2	25
ICOSLG_ICOS	28	2	24
PTN_PTPRZ1	21	2	21
PTPRC_CD22	29	2	28
HSPG2_PTPRS	29	2	29
HLA-G_LILRB1	53	2	49
ROBO1_ROBO1	136	2	132
RTN4_TNFRSF19	77	2	75
GNAS_TSHR	113	2	98
GNAI2_TSHR	70	2	60
SEMA3A_NRP1	71	2	53
FGL1_LAG3	58	2	50
FGF9_FGFR1	26	2	26
FGF2_FGFRL1	139	2	88
FGF2_FGFR2	87	2	80
IFNE_IFNAR1	55	2	48
IFNE_IFNAR2	30	2	28
PSPN_GFRA1	49	2	47
IFNG_IFNGR2	68	2	66
NCAM1_GFRA1	64	2	57
MICB_KLRK1	36	2	35
NGF_SORT1	53	2	49
NID1_ITGB3	28	2	27
NPPA_NPR2	24	2	24
NRTN_GFRA1	33	2	33
NTN1_ADORA2B	59	2	57
FGF1_FGFR4	61	2	56
LPL_VLDLR	26	2	26
PLA2G2A_ITGB3	35	2	35
IL22_IL22RA1	40	2	40
IL18_IL18RAP	52	2	48
IL17A_IL17RC	34	2	26
POMC_MC1R	21	2	21
PROC_PROCR	106	2	78
IL10_IL10RA	27	2	26
INHBB_ACVR2B	257	2	197
FGF18_FGFR3	160	2	87
RELN_LRP8	41	2	39
EFNB3_EPHB2	93	2	77
EFNA5_EPHA7	93	2	74
EFNA1_EPHA8	40	2	40
SEMA6A_PLXNA4	29	2	29
EFNB3_RHBDL2	36	2	35
DSC3_DSG3	229	2	134
SHH_CDON	78	2	59
SOSTDC1_LRP6	454	2	160
EFNB3_EPHA4	27	2	27
FGF18_FGFR2	56	2	45
CXCL10_CXCR3	23	2	23
EFNA5_EPHB6	37	1	33
AMELX_LAMP2	44	1	41
IL18_IL18R1	113	1	77
IL17C_IL17RE	24	1	24
IL17B_IL17RB	22	1	20
EFNA3_EPHB1	349	1	181
PRND_RPSA	54	1	49
ANOS1_FGFR1	37	1	36
EFNA5_EPHB1	73	1	56
ARTN_RET	27	1	26
CDH1_KLRG1	118	1	80
BMP4_BMPR1B	34	1	34
CEACAM8_CEACAM1	72	1	64
CLCF1_IL6ST	240	1	124
FGF1_CD44	83	1	81
WNT11_FZD7	145	1	88
TCTN1_TMEM67	150	1	109
NECTIN2_PVRIG	69	1	59
LTF_LRP11	66	1	57
CXCL9_CXCR3	34	1	33
DEFB1_CCR6	147	1	104
DNAJB11_PRTG	100	1	84
LGI4_ADAM23	21	1	21
LAMA1_ITGB8	154	1	103
LAMA1_ITGA7	74	1	48
ALKAL1_LTK	33	1	31
WNT3_RYK	150	1	114
WNT3_FZD7	37	1	37
WNT2_FZD8	48	1	39
WNT2_FZD7	49	1	44
INSL5_RXFP4	34	1	34
WNT2B_FZD4	84	1	72
WNT11_FZD8	214	1	96
ICOSLG_CD28	22	1	22
WNT10A_FZD8	41	1	40
SLIT2_ROBO1	38	1	32
EGF_ERBB2	78	1	70
FGF9_FGFR3	106	1	84
FN1_ITGB3	29	1	29
SEMA3D_NRP1	29	1	28
ICAM3_ITGAD	25	1	25
FGF9_FGFR2	53	1	52
F8_LDLR	89	1	59
CCL3L1_CCR5	42	1	39
CCL13_CXCR3	23	1	23
GNAI2_CNR1	32	1	31
F7_F3	32	1	30
EGF_ERBB3	97	1	86
RSPO3_LGR6	39	1	29
RSPO2_LGR4	49	1	39
SEMA7A_PLXNC1	32	1	29
TNFSF4_TNFRSF4	25	1	24
CCL5_ACKR2	80	1	68
RSPO1_LGR4	26	1	25
FGF1_FGFR3	39	1	35
HLA-G_KIR2DL4	86	1	76
COMP_ITGA5	22	1	22
PYY_NPY2R	110	1	91
FGF17_FGFR4	47	0	45
MSTN_ACVR2B	35	0	35
KNG1_BDKRB1	22	0	21
CCL2_ACKR2	39	0	33
KNG1_RXFP4	21	0	21
TNC_CNTN1	22	0	22
CCL3L1_ACKR2	23	0	23
NTS_SORT1	22	0	22
LY9_LY9	26	0	26
TCN1_CD320	46	0	39
CCL4_ACKR2	34	0	32
NECTIN4_NECTIN4	312	0	267
CCL3_ACKR2	27	0	27
FGF17_FGFR3	35	0	33
COL2A1_ITGA2	31	0	28
PF4_CXCR3	49	0	41
ADM2_RAMP3	190	0	101
ADM2_RAMP2	117	0	83
FGF13_SCN8A	24	0	24
BMP7_ACVR1	59	0	57
EDN2_EDNRA	53	0	47
WNT3_FZD1	22	0	22
PVR_PVRIG	31	0	29
ICOSLG_CTLA4	26	0	26
EFNB3_EPHB4	50	0	41
SLIT1_GPC1	21	0	21
BMP2_BMPR1B	24	0	23
RBP3_NOTCH1	32	0	30
SLIT1_SDC1	47	0	43
ASIP_F11R	27	0	26
IL15_IL2RA	27	0	26
RSPO1_LRP6	21	0	17
HLA-B_KIR2DL3	21	0	21
CCL11_ACKR2	45	0	40
AMELX_LAMP1	77	0	66
AMELX_CD63	92	0	73
GDF9_TGFBR1	44	0	40
GDF9_BMPR2	46	0	42
GDF9_BMPR1A	35	0	32
GDF9_ACVR2A	28	0	28
ALKAL2_LTK	104	0	77
EDN2_EDNRB	112	0	82
WNT2_FZD3	35	0	29
WNT2_FZD4	34	0	28
CCL20_ACKR4	27	0	26
WNT3_FZD8	33	0	30
EGF_EGFR	41	0	39
