# Supplementary material for: Spatial transcriptome and single-cell reveal the role of nucleotide metabolism in colorectal cancer progression and tumor microenvironment
Source: J Transl Med. 2024 Jul 29;22:702. doi: 10.1186/s12967-024-05495-y (PMC11288102; doi:10.1186/s12967-024-05495-y)
Supplement: Supplementary file 11 — Supplementary Material 11: The analysis of cell-cell interactions between NUhighepi/ NUlowepi and other cells within spatial contexts employing stlearn. [file 12967_2024_5495_MOESM11_ESM.xls]

## Sheet: stRNA_colon1_lr_go
	ID	Description	GeneRatio	BgRatio	pvalue	p.adjust	qvalue	geneID	Count
GO:0031589	GO:0031589	cell-substrate adhesion	31/96	134/1716	3.66851e-13	6.353e-10	4.99294e-10	ADAM15/ADAM9/CALR/CCN2/CD36/CD44/CD63/COL1A1/COL3A1/CX3CL1/DDR1/ITGA1/ITGA11/ITGA2/ITGA4/ITGA5/ITGA6/ITGAM/ITGAV/ITGB1/ITGB5/KDR/LAMB1/MDK/NPNT/PDGFB/PLAU/SDC4/SERPINE1/THBS1/VCAM1	31
GO:0007160	GO:0007160	cell-matrix adhesion	26/96	94/1716	5.20098e-13	6.353e-10	4.99294e-10	ADAM15/ADAM9/CCN2/CD36/CD44/CD63/COL3A1/CX3CL1/DDR1/ITGA1/ITGA11/ITGA2/ITGA4/ITGA5/ITGA6/ITGAM/ITGAV/ITGB1/ITGB5/KDR/NPNT/PLAU/SDC4/SERPINE1/THBS1/VCAM1	26
GO:0009888	GO:0009888	tissue development	53/96	421/1716	3.05125e-11	2.48474e-08	1.9528e-08	ADAM15/ADAM17/ADAM9/CALR/CAV1/CCN2/CCN4/CD44/CNTNAP1/COL18A1/COL1A1/COL1A2/COL3A1/COL4A1/COL4A2/DDR1/DDR2/EDNRA/HSPG2/IL6ST/ITGA2/ITGA4/ITGA5/ITGA6/ITGAM/ITGAV/ITGB1/ITGB5/KDR/LAMA2/LAMB1/LAMC2/LTBP3/MDK/MMP9/NPNT/PDGFB/PDGFRB/PLXND1/PSAP/PTPRC/ROBO1/RTN4/SDC4/SEMA3C/SERPINE1/SERPINE2/SPP1/TGFB1/TGM2/TIMP1/TNC/VIM	53
GO:0009611	GO:0009611	response to wounding	35/96	204/1716	8.81724e-11	5.38513e-08	4.23228e-08	ADAM17/ADRA2A/CAV1/CCN2/CCN4/CD36/CD44/CD59/COL1A1/COL3A1/CX3CL1/DDR1/DDR2/EDNRA/F2R/IGF1R/IL6ST/ITGA2/ITGA5/ITGB1/KDR/MDK/PDGFB/PDGFRB/PLAT/PLAU/SDC4/SERPINE1/SERPINE2/SPP1/TFPI/TGFB1/THBS1/TIMP1/TNC	35
GO:0007229	GO:0007229	integrin-mediated signaling pathway	18/96	55/1716	1.57727e-10	7.70654e-08	6.05671e-08	ADAM15/ADAM9/CCN2/CD63/COL3A1/ITGA1/ITGA11/ITGA2/ITGA4/ITGA5/ITGA6/ITGAM/ITGAV/ITGB1/ITGB5/LAMA2/LAMB1/TIMP1	18
GO:0030334	GO:0030334	regulation of cell migration	45/96	349/1716	1.47853e-09	5.89885e-07	4.63602e-07	ADAM15/ADAM17/ADAM9/ADRA2A/APP/CALR/CAV1/CCN4/COL1A1/COL3A1/CX3CL1/CXCL12/DDR2/F2R/GNAI2/IGF1R/ITGA2/ITGA4/ITGA5/ITGA6/ITGAV/ITGB1/KDR/LAMA2/LAMB1/LAMC2/LRP1/MDK/MMP9/PDGFB/PDGFRB/PLAU/PLXND1/PTPRC/PTPRM/ROBO1/RTN4/SDC4/SEMA3C/SERPINE1/SERPINE2/TGFB1/THBS1/TIMP1/TNC	45
GO:0042060	GO:0042060	wound healing	29/96	160/1716	1.69021e-09	5.89885e-07	4.63602e-07	ADAM17/ADRA2A/CAV1/CCN4/CD36/CD44/CD59/COL1A1/COL3A1/CX3CL1/DDR1/DDR2/F2R/IL6ST/ITGA2/ITGA5/ITGB1/KDR/PDGFB/PDGFRB/PLAT/PLAU/SDC4/SERPINE1/SERPINE2/TFPI/TGFB1/THBS1/TIMP1	29
GO:2000145	GO:2000145	regulation of cell motility	45/96	355/1716	2.69145e-09	8.21901e-07	6.45947e-07	ADAM15/ADAM17/ADAM9/ADRA2A/APP/CALR/CAV1/CCN4/COL1A1/COL3A1/CX3CL1/CXCL12/DDR2/F2R/GNAI2/IGF1R/ITGA2/ITGA4/ITGA5/ITGA6/ITGAV/ITGB1/KDR/LAMA2/LAMB1/LAMC2/LRP1/MDK/MMP9/PDGFB/PDGFRB/PLAU/PLXND1/PTPRC/PTPRM/ROBO1/RTN4/SDC4/SEMA3C/SERPINE1/SERPINE2/TGFB1/THBS1/TIMP1/TNC	45
GO:0033627	GO:0033627	cell adhesion mediated by integrin	16/96	53/1716	7.21593e-09	1.95872e-06	1.5394e-06	ADAM17/ADAM9/FBN1/ITGA1/ITGA11/ITGA2/ITGA4/ITGA5/ITGA6/ITGAM/ITGAV/ITGB1/ITGB5/NPNT/PLAU/SERPINE1	16
GO:0030335	GO:0030335	positive regulation of cell migration	34/96	233/1716	1.78579e-08	4.36268e-06	3.42871e-06	ADAM17/ADAM9/ADRA2A/APP/CALR/CAV1/CCN4/COL1A1/CX3CL1/CXCL12/DDR2/F2R/GNAI2/IGF1R/ITGA2/ITGA4/ITGA5/ITGA6/ITGAV/ITGB1/KDR/LAMB1/LAMC2/MDK/MMP9/PDGFB/PDGFRB/PLAU/PTPRC/RTN4/SEMA3C/SERPINE1/TGFB1/THBS1	34
GO:0040012	GO:0040012	regulation of locomotion	45/96	378/1716	2.32532e-08	5.16433e-06	4.05875e-06	ADAM15/ADAM17/ADAM9/ADRA2A/APP/CALR/CAV1/CCN4/COL1A1/COL3A1/CX3CL1/CXCL12/DDR2/F2R/GNAI2/IGF1R/ITGA2/ITGA4/ITGA5/ITGA6/ITGAV/ITGB1/KDR/LAMA2/LAMB1/LAMC2/LRP1/MDK/MMP9/PDGFB/PDGFRB/PLAU/PLXND1/PTPRC/PTPRM/ROBO1/RTN4/SDC4/SEMA3C/SERPINE1/SERPINE2/TGFB1/THBS1/TIMP1/TNC	45
GO:1903036	GO:1903036	positive regulation of response to wounding	12/96	31/1716	2.77296e-08	5.64528e-06	4.43673e-06	ADRA2A/CCN4/CD36/DDR2/F2R/IGF1R/ITGB1/MDK/PLAT/PLAU/SERPINE1/THBS1	12
GO:2000147	GO:2000147	positive regulation of cell motility	34/96	239/1716	3.54481e-08	6.66152e-06	5.23541e-06	ADAM17/ADAM9/ADRA2A/APP/CALR/CAV1/CCN4/COL1A1/CX3CL1/CXCL12/DDR2/F2R/GNAI2/IGF1R/ITGA2/ITGA4/ITGA5/ITGA6/ITGAV/ITGB1/KDR/LAMB1/LAMC2/MDK/MMP9/PDGFB/PDGFRB/PLAU/PTPRC/RTN4/SEMA3C/SERPINE1/TGFB1/THBS1	34
GO:0040017	GO:0040017	positive regulation of locomotion	34/96	247/1716	8.49797e-08	1.34079e-05	1.05375e-05	ADAM17/ADAM9/ADRA2A/APP/CALR/CAV1/CCN4/COL1A1/CX3CL1/CXCL12/DDR2/F2R/GNAI2/IGF1R/ITGA2/ITGA4/ITGA5/ITGA6/ITGAV/ITGB1/KDR/LAMB1/LAMC2/MDK/MMP9/PDGFB/PDGFRB/PLAU/PTPRC/RTN4/SEMA3C/SERPINE1/TGFB1/THBS1	34
GO:0071559	GO:0071559	response to transforming growth factor beta	16/96	62/1716	8.78129e-08	1.34079e-05	1.05375e-05	ADAM17/ADAM9/CAV1/COL1A1/COL1A2/COL3A1/COL4A2/DDR2/FBN1/IGF1R/ITGB5/LTBP1/LTBP3/NPNT/TGFB1/THBS1	16
GO:0071560	GO:0071560	cellular response to transforming growth factor beta stimulus	16/96	62/1716	8.78129e-08	1.34079e-05	1.05375e-05	ADAM17/ADAM9/CAV1/COL1A1/COL1A2/COL3A1/COL4A2/DDR2/FBN1/IGF1R/ITGB5/LTBP1/LTBP3/NPNT/TGFB1/THBS1	16
GO:0032963	GO:0032963	collagen metabolic process	12/96	34/1716	9.36353e-08	1.34559e-05	1.05753e-05	ADAM15/CCN2/COL1A1/COL1A2/DDR2/F2R/ITGA2/ITGB1/MMP9/PDGFRB/TGFB1/VIM	12
GO:0009719	GO:0009719	response to endogenous stimulus	45/96	398/1716	1.28525e-07	1.74437e-05	1.37094e-05	ADAM17/ADAM9/ADRA2A/APP/CALR/CAV1/CCN2/CD36/CD44/COL1A1/COL1A2/COL3A1/COL4A1/COL4A2/CXCL12/DDR2/EBI3/EDNRA/FBN1/GNAI2/IGF1R/ITGA2/ITGA4/ITGB1/ITGB5/KDR/LPL/LRP1/LTBP1/LTBP3/MDK/NPNT/PDGFB/PDGFRB/PLAT/SPP1/TFPI/TGFB1/TGM2/THBS1/TIMP1/TIMP2/TIMP3/VCAM1/VIM	45
GO:1903034	GO:1903034	regulation of response to wounding	17/96	73/1716	1.7189e-07	2.21015e-05	1.737e-05	ADRA2A/CAV1/CCN4/CD36/DDR2/F2R/IGF1R/ITGB1/MDK/PDGFB/PLAT/PLAU/SERPINE1/SERPINE2/SPP1/TFPI/THBS1	17
GO:0030198	GO:0030198	extracellular matrix organization	20/96	102/1716	2.60673e-07	2.89466e-05	2.27497e-05	ADAM15/APP/CAV1/CCN2/COL18A1/COL1A1/COL1A2/COL3A1/COL4A1/COL4A2/DDR1/DDR2/ITGB1/LAMA2/LAMB1/LRP1/LTBP3/MMP9/NPNT/TGFB1	20
GO:0043062	GO:0043062	extracellular structure organization	20/96	102/1716	2.60673e-07	2.89466e-05	2.27497e-05	ADAM15/APP/CAV1/CCN2/COL18A1/COL1A1/COL1A2/COL3A1/COL4A1/COL4A2/DDR1/DDR2/ITGB1/LAMA2/LAMB1/LRP1/LTBP3/MMP9/NPNT/TGFB1	20
GO:0045229	GO:0045229	external encapsulating structure organization	20/96	102/1716	2.60673e-07	2.89466e-05	2.27497e-05	ADAM15/APP/CAV1/CCN2/COL18A1/COL1A1/COL1A2/COL3A1/COL4A1/COL4A2/DDR1/DDR2/ITGB1/LAMA2/LAMB1/LRP1/LTBP3/MMP9/NPNT/TGFB1	20
GO:0090303	GO:0090303	positive regulation of wound healing	10/96	25/1716	3.06782e-07	3.25856e-05	2.56096e-05	ADRA2A/CCN4/CD36/DDR2/F2R/ITGB1/PLAT/PLAU/SERPINE1/THBS1	10
GO:0048646	GO:0048646	anatomical structure formation involved in morphogenesis	40/96	339/1716	3.21775e-07	3.2754e-05	2.5742e-05	ADAM12/ADAM15/ADAM17/ADAM9/CAV1/CCN2/CD36/CNTNAP1/COL18A1/COL1A1/COL3A1/COL4A1/COL4A2/CX3CL1/EDNRA/HSPG2/ITGA2/ITGA4/ITGA5/ITGAV/ITGB1/ITGB5/KDR/LAMB1/MDK/MFGE8/MMP9/NECTIN2/PDGFRB/PLXND1/PTPRM/ROBO1/RTN4/SDC4/SEMA3C/SERPINE1/TGFB1/TGM2/THBS1/THBS2	40
GO:0014909	GO:0014909	smooth muscle cell migration	11/96	33/1716	6.60346e-07	6.4529e-05	5.07146e-05	CCN4/DDR1/DDR2/ITGA2/LRP1/MDK/PDGFB/PDGFRB/PLAT/PLAU/SERPINE1	11
GO:0030155	GO:0030155	regulation of cell adhesion	35/96	284/1716	9.15065e-07	8.59809e-05	6.7574e-05	ADAM15/ADAM9/CALR/CAV1/CD36/CD44/COL1A1/CX3CL1/CXCL12/DDR1/EBI3/IL6ST/ITGA2/ITGA4/ITGA5/ITGAV/KDR/LAMA2/LAMB1/LGALS1/LILRB2/MDK/NPNT/PDGFB/PLAU/PLXND1/PTPRC/SDC4/SERPINE1/SERPINE2/TGFB1/TGM2/THBS1/TNC/VCAM1	35
GO:0061041	GO:0061041	regulation of wound healing	14/96	57/1716	1.20294e-06	0.000108844	8.55427e-05	ADRA2A/CAV1/CCN4/CD36/DDR2/F2R/ITGB1/PDGFB/PLAT/PLAU/SERPINE1/SERPINE2/TFPI/THBS1	14
GO:0007179	GO:0007179	transforming growth factor beta receptor signaling pathway	12/96	43/1716	1.71795e-06	0.000141908	0.000111528	ADAM17/ADAM9/CAV1/COL1A2/COL3A1/FBN1/ITGB5/LTBP1/LTBP3/NPNT/TGFB1/THBS1	12
GO:0014812	GO:0014812	muscle cell migration	11/96	36/1716	1.78053e-06	0.000141908	0.000111528	CCN4/DDR1/DDR2/ITGA2/LRP1/MDK/PDGFB/PDGFRB/PLAT/PLAU/SERPINE1	11
GO:0035306	GO:0035306	positive regulation of dephosphorylation	7/96	13/1716	1.80071e-06	0.000141908	0.000111528	ITGA1/ITGA2/LILRB2/NPNT/PDGFRB/PTPRC/TGFB1	7
GO:0038065	GO:0038065	collagen-activated signaling pathway	7/96	13/1716	1.80071e-06	0.000141908	0.000111528	COL1A1/COL4A1/COL4A2/DDR1/DDR2/ITGA11/ITGA2	7
GO:0035303	GO:0035303	regulation of dephosphorylation	8/96	18/1716	1.97959e-06	0.000151129	0.000118775	GNAI2/ITGA1/ITGA2/LILRB2/NPNT/PDGFRB/PTPRC/TGFB1	8
GO:0010810	GO:0010810	regulation of cell-substrate adhesion	15/96	69/1716	2.59597e-06	0.000192181	0.000151038	ADAM15/CALR/CD36/COL1A1/CX3CL1/DDR1/ITGA5/KDR/MDK/NPNT/PDGFB/PLAU/SDC4/SERPINE1/THBS1	15
GO:0071495	GO:0071495	cellular response to endogenous stimulus	37/96	329/1716	4.13124e-06	0.000292135	0.000229595	ADAM17/ADAM9/ADRA2A/APP/CALR/CAV1/CCN2/CD36/CD44/COL1A1/COL1A2/COL3A1/COL4A1/COL4A2/DDR2/EBI3/EDNRA/FBN1/GNAI2/IGF1R/ITGA4/ITGB5/KDR/LPL/LRP1/LTBP1/LTBP3/NPNT/PDGFB/PDGFRB/PLAT/TFPI/TGFB1/TGM2/THBS1/VCAM1/VIM	37
GO:0051128	GO:0051128	regulation of cellular component organization	43/96	415/1716	4.18532e-06	0.000292135	0.000229595	ADAM15/ADAM17/ADAM9/APP/CALR/CAV1/CCN2/CD14/CD36/CD44/CD63/CX3CL1/CXCL12/DDR1/DDR2/IGF1R/ITGA2/ITGA6/ITGAV/KDR/LAMA2/LAMB1/LILRB2/LRP1/LRPAP1/MDK/MMP9/PDGFB/PDGFRB/PLXND1/ROBO1/RTN4/SDC2/SDC4/SEMA3C/SERPINE1/SERPINE2/SPP1/TGFB1/THBS1/THBS2/TNC/VIM	43
GO:0048661	GO:0048661	positive regulation of smooth muscle cell proliferation	11/96	39/1716	4.31404e-06	0.000292756	0.000230082	CCN4/CX3CL1/DDR2/GNAI2/IGF1R/ITGA2/MMP9/PDGFB/PDGFRB/TGFB1/THBS1	11
GO:0032964	GO:0032964	collagen biosynthetic process	8/96	20/1716	5.18932e-06	0.000342636	0.000269284	CCN2/COL1A1/DDR2/F2R/ITGA2/PDGFRB/TGFB1/VIM	8
GO:0051336	GO:0051336	regulation of hydrolase activity	28/96	214/1716	5.34103e-06	0.000343372	0.000269863	APP/CAV1/CCN2/CD44/CX3CL1/EDNRA/F2R/GNAI2/ITGA1/ITGA2/ITGA6/ITGB1/LRP1/MMP9/NPNT/PDGFRB/PLXND1/PSAP/PTPRC/ROBO1/SERPINE1/SERPINE2/TFPI/TGM2/THBS1/TIMP1/TIMP2/TIMP3	28
GO:0072359	GO:0072359	circulatory system development	35/96	307/1716	6.33228e-06	0.000396661	0.000311743	ADAM12/ADAM15/CALR/CAV1/CCN2/COL18A1/COL1A1/COL1A2/COL3A1/COL4A1/COL4A2/CX3CL1/EDNRA/FBN1/HSPG2/IGF1R/ITGA5/ITGAV/ITGB1/KDR/LRP1/MDK/MFGE8/PDGFB/PDGFRB/PLXND1/PTPRM/ROBO1/RTN4/SEMA3C/SERPINE1/TGFB1/THBS1/THBS2/VCAM1	35
GO:1901652	GO:1901652	response to peptide	20/96	124/1716	6.93155e-06	0.00041567	0.000326683	APP/CAV1/CCN2/CD36/COL1A1/COL3A1/CXCL12/DDR2/EDNRA/FBN1/GNAI2/IGF1R/ITGA4/LPL/LRP1/MMP9/PLAT/TIMP1/VCAM1/VIM	20
GO:0008219	GO:0008219	cell death	41/96	393/1716	6.97604e-06	0.00041567	0.000326683	ADAM17/APP/CALR/CAV1/CCN2/CCN4/CD14/CD2/CD36/CD44/CX3CL1/CXCL12/DDR2/EDNRA/F2R/GNAI2/IGF1R/IL6ST/ITGA1/ITGA4/ITGA5/ITGA6/ITGAM/ITGAV/ITGB1/KDR/LGALS1/LRP1/LRPAP1/MDK/MMP9/PDGFRB/PLXND1/PTPRC/RTN4/SERPINE1/TGFB1/TGM2/THBS1/TIMP1/TIMP3	41
GO:0010712	GO:0010712	regulation of collagen metabolic process	8/96	21/1716	7.99935e-06	0.000465295	0.000365684	CCN2/DDR2/F2R/ITGA2/ITGB1/PDGFRB/TGFB1/VIM	8
GO:0009628	GO:0009628	response to abiotic stimulus	26/96	194/1716	8.23767e-06	0.000468014	0.000367821	ADAM15/ADAM17/APP/CALR/CAV1/CCN2/CD14/COL1A1/COL3A1/CXCL12/DDR2/EDNRA/IGF1R/ITGA2/ITGB1/LPL/MDK/MMP9/PDGFRB/PLAT/PLAU/PTPRC/SERPINE2/THBS1/TIMP1/VCAM1	26
GO:1901701	GO:1901701	cellular response to oxygen-containing compound	32/96	272/1716	9.71371e-06	0.00053508	0.000420529	ADAM15/ADAM9/ADRA2A/APP/CAV1/CD14/CD36/COL1A1/COL1A2/COL3A1/COL4A1/CX3CL1/DDR2/EDNRA/FBN1/GNAI2/IGF1R/ITGA2/ITGA4/LILRB2/LPL/LRP1/MMP9/PDGFB/PLAT/SERPINE1/SPON2/SPP1/TGFB1/TGM2/VCAM1/VIM	32
GO:0001568	GO:0001568	blood vessel development	30/96	246/1716	9.85616e-06	0.00053508	0.000420529	ADAM12/ADAM15/CAV1/CCN2/COL18A1/COL1A1/COL1A2/COL3A1/COL4A1/COL4A2/CX3CL1/EDNRA/HSPG2/ITGA5/ITGAV/ITGB1/KDR/LRP1/MDK/MFGE8/PDGFB/PDGFRB/PLXND1/PTPRM/ROBO1/SEMA3C/SERPINE1/TGFB1/THBS1/THBS2	30
GO:0032967	GO:0032967	positive regulation of collagen biosynthetic process	7/96	16/1716	1.04401e-05	0.00055446	0.00043576	CCN2/DDR2/F2R/ITGA2/PDGFRB/TGFB1/VIM	7
GO:0045785	GO:0045785	positive regulation of cell adhesion	25/96	187/1716	1.36093e-05	0.000707395	0.000555955	ADAM9/CALR/CAV1/CD36/CD44/CX3CL1/CXCL12/EBI3/IL6ST/ITGA2/ITGA4/ITGA5/ITGAV/KDR/LAMA2/LAMB1/LGALS1/LILRB2/MDK/NPNT/PDGFB/PTPRC/SDC4/TGM2/VCAM1	25
GO:0016311	GO:0016311	dephosphorylation	9/96	29/1716	1.45799e-05	0.00073406	0.000576912	GNAI2/ITGA1/ITGA2/LILRB2/NPNT/PDGFRB/PTPRC/PTPRM/TGFB1	9
GO:0010941	GO:0010941	regulation of cell death	36/96	332/1716	1.47233e-05	0.00073406	0.000576912	ADAM17/CALR/CAV1/CCN2/CCN4/CD36/CD44/CX3CL1/CXCL12/DDR2/F2R/GNAI2/IGF1R/IL6ST/ITGA1/ITGA4/ITGA5/ITGA6/ITGAM/ITGAV/ITGB1/KDR/LGALS1/LRP1/LRPAP1/MDK/MMP9/PDGFRB/PLXND1/PTPRC/RTN4/SERPINE1/TGM2/THBS1/TIMP1/TIMP3	36
GO:0001944	GO:0001944	vasculature development	30/96	251/1716	1.50641e-05	0.000736034	0.000578463	ADAM12/ADAM15/CAV1/CCN2/COL18A1/COL1A1/COL1A2/COL3A1/COL4A1/COL4A2/CX3CL1/EDNRA/HSPG2/ITGA5/ITGAV/ITGB1/KDR/LRP1/MDK/MFGE8/PDGFB/PDGFRB/PLXND1/PTPRM/ROBO1/SEMA3C/SERPINE1/TGFB1/THBS1/THBS2	30
GO:1901700	GO:1901700	response to oxygen-containing compound	40/96	390/1716	1.54101e-05	0.000738172	0.000580144	ADAM15/ADAM17/ADAM9/ADRA2A/APP/CALR/CAV1/CCN2/CD14/CD36/COL1A1/COL1A2/COL3A1/COL4A1/CX3CL1/CXCL12/DDR2/EDNRA/F2R/FBN1/GNAI2/IGF1R/ITGA2/ITGA4/LILRB2/LPL/LRP1/MMP9/PDGFB/PDGFRB/PLAT/SERPINE1/SPON2/SPP1/TGFB1/TGM2/THBS1/TIMP1/VCAM1/VIM	40
GO:0010714	GO:0010714	positive regulation of collagen metabolic process	7/96	17/1716	1.69414e-05	0.00079592	0.000625529	CCN2/DDR2/F2R/ITGA2/PDGFRB/TGFB1/VIM	7
GO:0097435	GO:0097435	supramolecular fiber organization	15/96	80/1716	1.82015e-05	0.000835982	0.000657014	APP/CCN2/CD36/COL1A1/COL1A2/COL3A1/CX3CL1/CXCL12/DDR2/ITGB1/ITGB5/LTBP3/PDGFRB/SDC4/VIM	15
GO:0035304	GO:0035304	regulation of protein dephosphorylation	6/96	12/1716	1.84785e-05	0.000835982	0.000657014	GNAI2/ITGA1/LILRB2/PDGFRB/PTPRC/TGFB1	6
GO:0009725	GO:0009725	response to hormone	26/96	203/1716	1.94666e-05	0.000851753	0.000669409	ADAM9/ADRA2A/CALR/CAV1/CCN2/COL1A1/COL3A1/CXCL12/DDR2/EBI3/EDNRA/FBN1/GNAI2/IGF1R/ITGA2/LPL/MDK/PDGFRB/PLAT/SPP1/TFPI/TGFB1/THBS1/TIMP1/TIMP2/TIMP3	26
GO:0070482	GO:0070482	response to oxygen levels	14/96	71/1716	1.95664e-05	0.000851753	0.000669409	ADAM15/ADAM17/CAV1/CCN2/COL1A1/CXCL12/DDR2/EDNRA/ITGA2/PDGFRB/PLAT/PLAU/THBS1/VCAM1	14
GO:0014910	GO:0014910	regulation of smooth muscle cell migration	9/96	30/1716	1.98731e-05	0.000851753	0.000669409	CCN4/DDR2/ITGA2/LRP1/MDK/PDGFB/PDGFRB/PLAU/SERPINE1	9
GO:0030162	GO:0030162	regulation of proteolysis	19/96	122/1716	2.08898e-05	0.000879892	0.000691524	ADAM9/ADRA2A/APP/CAV1/CCN2/CD44/F2R/LRP1/MMP9/PLAT/PLAU/ROBO1/SERPINE1/SERPINE2/TFPI/THBS1/TIMP1/TIMP2/TIMP3	19
GO:0051248	GO:0051248	negative regulation of protein metabolic process	21/96	145/1716	2.27768e-05	0.000943115	0.000741212	APP/CALR/CAV1/CD44/GNAI2/ITGAV/LILRB2/LRP1/MMP9/PLAT/PLAU/PTPRC/RTN4/SERPINE1/SERPINE2/TFPI/TGFB1/THBS1/TIMP1/TIMP2/TIMP3	21
GO:0032965	GO:0032965	regulation of collagen biosynthetic process	7/96	18/1716	2.64626e-05	0.00107747	0.000846802	CCN2/DDR2/F2R/ITGA2/PDGFRB/TGFB1/VIM	7
GO:0006915	GO:0006915	apoptotic process	36/96	344/1716	3.41802e-05	0.00135528	0.00106514	ADAM17/APP/CALR/CAV1/CD14/CD2/CD44/CX3CL1/CXCL12/DDR2/EDNRA/F2R/GNAI2/IGF1R/IL6ST/ITGA1/ITGA4/ITGA5/ITGA6/ITGAM/ITGAV/ITGB1/KDR/LGALS1/MDK/MMP9/PDGFRB/PLXND1/PTPRC/RTN4/SERPINE1/TGFB1/TGM2/THBS1/TIMP1/TIMP3	36
GO:0060429	GO:0060429	epithelium development	29/96	248/1716	3.43952e-05	0.00135528	0.00106514	ADAM17/ADAM9/CAV1/CD44/COL18A1/COL4A1/DDR1/EDNRA/IL6ST/ITGA2/ITGA5/ITGB1/KDR/MDK/MMP9/NPNT/PDGFB/PLXND1/PSAP/ROBO1/RTN4/SDC4/SEMA3C/SERPINE1/SERPINE2/TGFB1/TGM2/TNC/VIM	29
GO:0006508	GO:0006508	proteolysis	25/96	198/1716	3.82421e-05	0.00148294	0.00116547	ADAM12/ADAM15/ADAM17/ADAM9/ADRA2A/APP/CALR/CAV1/CCN2/CD44/F2R/LRP1/MMP9/PLAT/PLAU/ROBO1/SERPINE1/SERPINE2/TFPI/TGFB1/TGM2/THBS1/TIMP1/TIMP2/TIMP3	25
GO:0010243	GO:0010243	response to organonitrogen compound	26/96	211/1716	3.97445e-05	0.00150322	0.00118141	APP/CALR/CAV1/CCN2/CD36/COL1A1/COL1A2/COL3A1/COL4A1/CXCL12/DDR2/EDNRA/FBN1/GNAI2/IGF1R/ITGA2/ITGA4/ITGB1/LPL/LRP1/MMP9/PLAT/TGM2/TIMP1/VCAM1/VIM	26
GO:0017015	GO:0017015	regulation of transforming growth factor beta receptor signaling pathway	7/96	19/1716	3.99957e-05	0.00150322	0.00118141	ADAM17/CAV1/FBN1/LTBP1/NPNT/TGFB1/THBS1	7
GO:0071363	GO:0071363	cellular response to growth factor stimulus	26/96	212/1716	4.33168e-05	0.00160338	0.00126012	ADAM17/ADAM9/APP/CAV1/CCN2/CD44/CD63/COL1A1/COL1A2/COL3A1/COL4A2/DDR2/FBN1/IGF1R/ITGA5/ITGB5/KDR/LTBP1/LTBP3/NPNT/PDGFB/PDGFRB/ROBO1/TGFB1/THBS1/VCAM1	26
GO:0012501	GO:0012501	programmed cell death	36/96	350/1716	5.10521e-05	0.0018615	0.00146299	ADAM17/APP/CALR/CAV1/CD14/CD2/CD44/CX3CL1/CXCL12/DDR2/EDNRA/F2R/GNAI2/IGF1R/IL6ST/ITGA1/ITGA4/ITGA5/ITGA6/ITGAM/ITGAV/ITGB1/KDR/LGALS1/MDK/MMP9/PDGFRB/PLXND1/PTPRC/RTN4/SERPINE1/TGFB1/TGM2/THBS1/TIMP1/TIMP3	36
GO:0009887	GO:0009887	animal organ morphogenesis	30/96	267/1716	5.34129e-05	0.00191894	0.00150813	ADAM15/CAV1/CCN2/COL18A1/COL1A1/COL1A2/COL3A1/DDR1/EDNRA/FBN1/HSPG2/ITGA2/ITGA6/KDR/LAMA2/LAMB1/LAMC2/LTBP3/MDK/NPNT/PDGFRB/PLXND1/PTPRM/ROBO1/RTN4/SEMA3C/SERPINE1/TGFB1/TGM2/TNC	30
GO:0010921	GO:0010921	regulation of phosphatase activity	6/96	14/1716	5.47759e-05	0.00193938	0.0015242	GNAI2/ITGA1/ITGA2/NPNT/PDGFRB/PTPRC	6
GO:1903844	GO:1903844	regulation of cellular response to transforming growth factor beta stimulus	7/96	20/1716	5.87376e-05	0.00204994	0.00161109	ADAM17/CAV1/FBN1/LTBP1/NPNT/TGFB1/THBS1	7
GO:1901653	GO:1901653	cellular response to peptide	14/96	78/1716	5.99483e-05	0.00206273	0.00162114	APP/CAV1/CD36/DDR2/EDNRA/FBN1/GNAI2/IGF1R/ITGA4/LPL/LRP1/PLAT/VCAM1/VIM	14
GO:0030193	GO:0030193	regulation of blood coagulation	10/96	42/1716	6.20993e-05	0.00210707	0.00165598	CAV1/CD36/F2R/PDGFB/PLAT/PLAU/SERPINE1/SERPINE2/TFPI/THBS1	10
GO:0070848	GO:0070848	response to growth factor	26/96	217/1716	6.59464e-05	0.00220695	0.00173448	ADAM17/ADAM9/APP/CAV1/CCN2/CD44/CD63/COL1A1/COL1A2/COL3A1/COL4A2/DDR2/FBN1/IGF1R/ITGA5/ITGB5/KDR/LTBP1/LTBP3/NPNT/PDGFB/PDGFRB/ROBO1/TGFB1/THBS1/VCAM1	26
GO:0052547	GO:0052547	regulation of peptidase activity	15/96	89/1716	6.87394e-05	0.00226933	0.00178351	APP/CAV1/CCN2/CD44/F2R/LRP1/MMP9/ROBO1/SERPINE1/SERPINE2/TFPI/THBS1/TIMP1/TIMP2/TIMP3	15
GO:0042981	GO:0042981	regulation of apoptotic process	31/96	285/1716	7.35756e-05	0.00237055	0.00186306	ADAM17/CALR/CAV1/CD44/CX3CL1/CXCL12/DDR2/F2R/GNAI2/IGF1R/IL6ST/ITGA1/ITGA4/ITGA5/ITGA6/ITGAM/ITGAV/ITGB1/KDR/LGALS1/MDK/MMP9/PDGFRB/PLXND1/PTPRC/RTN4/SERPINE1/TGM2/THBS1/TIMP1/TIMP3	31
GO:0071417	GO:0071417	cellular response to organonitrogen compound	19/96	133/1716	7.3746e-05	0.00237055	0.00186306	APP/CAV1/CD36/COL1A1/COL1A2/COL3A1/COL4A1/DDR2/EDNRA/FBN1/GNAI2/IGF1R/ITGA4/LPL/LRP1/PLAT/TGM2/VCAM1/VIM	19
GO:0022411	GO:0022411	cellular component disassembly	10/96	43/1716	7.71999e-05	0.0023812	0.00187143	ADAM15/C1QB/CX3CL1/DDR1/DDR2/IGF1R/ITGAM/LRP1/MMP9/TGFB1	10
GO:1900046	GO:1900046	regulation of hemostasis	10/96	43/1716	7.71999e-05	0.0023812	0.00187143	CAV1/CD36/F2R/PDGFB/PLAT/PLAU/SERPINE1/SERPINE2/TFPI/THBS1	10
GO:0001667	GO:0001667	ameboidal-type cell migration	20/96	145/1716	7.73217e-05	0.0023812	0.00187143	ADAM17/ADAM9/CALR/DDR2/EDNRA/ITGA2/ITGA4/ITGB1/KDR/MMP9/PDGFB/PLXND1/PTPRM/ROBO1/RTN4/SDC4/SEMA3C/TGFB1/THBS1/TIMP1	20
GO:0007596	GO:0007596	blood coagulation	15/96	90/1716	7.87164e-05	0.0023812	0.00187143	ADRA2A/CAV1/CD36/CD59/COL3A1/F2R/IL6ST/ITGA2/PDGFB/PLAT/PLAU/SERPINE1/SERPINE2/TFPI/THBS1	15
GO:0035295	GO:0035295	tube development	34/96	328/1716	7.89511e-05	0.0023812	0.00187143	ADAM12/ADAM15/CAV1/CCN2/COL18A1/COL3A1/COL4A1/COL4A2/CX3CL1/DDR1/EDNRA/HSPG2/IL6ST/ITGA5/ITGAV/ITGB1/KDR/LRP1/LTBP3/MDK/MFGE8/NPNT/PDGFRB/PLXND1/PTPRM/ROBO1/SDC4/SEMA3C/SERPINE1/SERPINE2/TGFB1/TGM2/THBS1/THBS2	34
GO:0030194	GO:0030194	positive regulation of blood coagulation	6/96	15/1716	8.71917e-05	0.00256638	0.00201696	CD36/F2R/PLAT/PLAU/SERPINE1/THBS1	6
GO:1900048	GO:1900048	positive regulation of hemostasis	6/96	15/1716	8.71917e-05	0.00256638	0.00201696	CD36/F2R/PLAT/PLAU/SERPINE1/THBS1	6
GO:0050817	GO:0050817	coagulation	15/96	91/1716	8.99428e-05	0.00261584	0.00205583	ADRA2A/CAV1/CD36/CD59/COL3A1/F2R/IL6ST/ITGA2/PDGFB/PLAT/PLAU/SERPINE1/SERPINE2/TFPI/THBS1	15
GO:0050818	GO:0050818	regulation of coagulation	10/96	44/1716	9.5316e-05	0.00273949	0.00215302	CAV1/CD36/F2R/PDGFB/PLAT/PLAU/SERPINE1/SERPINE2/TFPI/THBS1	10
GO:0033631	GO:0033631	cell-cell adhesion mediated by integrin	5/96	10/1716	9.96485e-05	0.00283071	0.00222471	ADAM9/ITGA4/ITGA5/ITGB1/NPNT	5
GO:0007167	GO:0007167	enzyme-linked receptor protein signaling pathway	34/96	332/1716	0.000102516	0.0028469	0.00223743	ADAM17/ADAM9/ADRA2A/CAV1/CCN2/CD63/COL1A1/COL1A2/COL3A1/COL4A1/COL4A2/DDR1/DDR2/FBN1/GNAI2/IGF1R/IL6ST/ITGA1/ITGA5/ITGB5/KDR/LRP1/LTBP1/LTBP3/MMP9/NPNT/PDGFB/PDGFRB/PLAT/ROBO1/RTN4/TGFB1/THBS1/VIM	34
GO:0007599	GO:0007599	hemostasis	15/96	92/1716	0.000102549	0.0028469	0.00223743	ADRA2A/CAV1/CD36/CD59/COL3A1/F2R/IL6ST/ITGA2/PDGFB/PLAT/PLAU/SERPINE1/SERPINE2/TFPI/THBS1	15
GO:0043067	GO:0043067	regulation of programmed cell death	31/96	290/1716	0.000104391	0.00286548	0.00225204	ADAM17/CALR/CAV1/CD44/CX3CL1/CXCL12/DDR2/F2R/GNAI2/IGF1R/IL6ST/ITGA1/ITGA4/ITGA5/ITGA6/ITGAM/ITGAV/ITGB1/KDR/LGALS1/MDK/MMP9/PDGFRB/PLXND1/PTPRC/RTN4/SERPINE1/TGM2/THBS1/TIMP1/TIMP3	31
GO:0006470	GO:0006470	protein dephosphorylation	7/96	22/1716	0.000117759	0.00316137	0.00248458	GNAI2/ITGA1/LILRB2/PDGFRB/PTPRC/PTPRM/TGFB1	7
GO:2000379	GO:2000379	positive regulation of reactive oxygen species metabolic process	7/96	22/1716	0.000117759	0.00316137	0.00248458	CD36/GNAI2/ITGAM/PDGFB/PDGFRB/TGFB1/THBS1	7
GO:0006909	GO:0006909	phagocytosis	14/96	83/1716	0.000122495	0.00325277	0.00255642	CALR/CD14/CD36/CD93/ITGA2/ITGAM/ITGAV/ITGB1/LRP1/MFGE8/PTPRC/SPON2/TGM2/THBS1	14
GO:1901699	GO:1901699	cellular response to nitrogen compound	19/96	138/1716	0.000124188	0.00326228	0.00256389	APP/CAV1/CD36/COL1A1/COL1A2/COL3A1/COL4A1/DDR2/EDNRA/FBN1/GNAI2/IGF1R/ITGA4/LPL/LRP1/PLAT/TGM2/VCAM1/VIM	19
GO:0009056	GO:0009056	catabolic process	21/96	162/1716	0.000126708	0.00329305	0.00258807	ADAM15/ADAM9/ADRA2A/APP/CALR/CAV1/CD36/CD44/ITGB1/KDR/LPL/LRP1/MMP9/PSAP/SERPINE2/SPP1/TGFB1/TIMP1/TIMP2/TIMP3/VIM	21
GO:0050820	GO:0050820	positive regulation of coagulation	6/96	16/1716	0.000133243	0.00342644	0.0026929	CD36/F2R/PLAT/PLAU/SERPINE1/THBS1	6
GO:0048585	GO:0048585	negative regulation of response to stimulus	35/96	353/1716	0.00015465	0.00393551	0.003093	ADAM17/ADRA2A/CALR/CAV1/CD44/CD59/COL3A1/CX3CL1/CXCL12/DDR2/FBN1/GNAI2/IGF1R/ITGA1/ITGA6/ITGAV/ITGB1/LPL/LRP1/LRPAP1/LTBP1/MDK/MMP9/PDGFB/PLAT/PLAU/PTPRC/ROBO1/SEMA3C/SERPINE1/SERPINE2/SPP1/TFPI/THBS1/TIMP3	35
GO:0048514	GO:0048514	blood vessel morphogenesis	26/96	228/1716	0.000157227	0.00395984	0.00311211	ADAM12/ADAM15/CAV1/CCN2/COL18A1/COL3A1/COL4A1/COL4A2/CX3CL1/EDNRA/HSPG2/ITGA5/ITGAV/ITGB1/KDR/LRP1/MDK/MFGE8/PDGFRB/PLXND1/PTPRM/ROBO1/SERPINE1/TGFB1/THBS1/THBS2	26
GO:0033619	GO:0033619	membrane protein proteolysis	7/96	23/1716	0.000161599	0.00398774	0.00313404	ADAM17/ADAM9/ADRA2A/TGFB1/TIMP1/TIMP2/TIMP3	7
GO:0035987	GO:0035987	endodermal cell differentiation	7/96	23/1716	0.000161599	0.00398774	0.00313404	COL4A2/ITGA4/ITGA5/ITGAV/ITGB5/LAMB1/MMP9	7
GO:0044092	GO:0044092	negative regulation of molecular function	21/96	166/1716	0.000182021	0.00444678	0.00349481	ADAM15/ADRA2A/APP/CAV1/CD44/DDR2/GNAI2/ITGA4/ITGAV/LRP1/LRPAP1/MMP9/PDGFB/PTPRC/SERPINE1/SERPINE2/TFPI/THBS1/TIMP1/TIMP2/TIMP3	21
GO:0036293	GO:0036293	response to decreased oxygen levels	12/96	66/1716	0.000187083	0.00452518	0.00355642	ADAM15/ADAM17/CAV1/CCN2/CXCL12/DDR2/EDNRA/ITGA2/PLAT/PLAU/THBS1/VCAM1	12
GO:0045861	GO:0045861	negative regulation of proteolysis	13/96	76/1716	0.000189406	0.00453205	0.00356182	APP/CD44/LRP1/MMP9/PLAT/PLAU/SERPINE1/SERPINE2/TFPI/THBS1/TIMP1/TIMP2/TIMP3	13
GO:0001952	GO:0001952	regulation of cell-matrix adhesion	9/96	39/1716	0.000192932	0.00453205	0.00356182	ADAM15/CD36/CX3CL1/DDR1/KDR/PLAU/SDC4/SERPINE1/THBS1	9
GO:0034113	GO:0034113	heterotypic cell-cell adhesion	9/96	39/1716	0.000192932	0.00453205	0.00356182	CD2/CD44/ITGA4/ITGA5/ITGAV/ITGB1/LILRB2/PTPRC/VCAM1	9
GO:0035239	GO:0035239	tube morphogenesis	30/96	286/1716	0.000203801	0.00474178	0.00372665	ADAM12/ADAM15/CAV1/CCN2/COL18A1/COL3A1/COL4A1/COL4A2/CX3CL1/DDR1/EDNRA/HSPG2/ITGA5/ITGAV/ITGB1/KDR/LRP1/MDK/MFGE8/NPNT/PDGFRB/PLXND1/PTPRM/ROBO1/SDC4/SERPINE1/TGFB1/TGM2/THBS1/THBS2	30
GO:0001706	GO:0001706	endoderm formation	7/96	24/1716	0.000217794	0.00501954	0.00394495	COL4A2/ITGA4/ITGA5/ITGAV/ITGB5/LAMB1/MMP9	7
GO:0051172	GO:0051172	negative regulation of nitrogen compound metabolic process	24/96	207/1716	0.000233941	0.00534129	0.00419782	APP/CALR/CAV1/CD36/CD44/GNAI2/ITGAM/ITGAV/LILRB2/LRP1/MMP9/PDGFB/PLAT/PLAU/PTPRC/RTN4/SERPINE1/SERPINE2/TFPI/TGFB1/THBS1/TIMP1/TIMP2/TIMP3	24
GO:1901698	GO:1901698	response to nitrogen compound	26/96	234/1716	0.000245028	0.00554263	0.00435606	APP/CALR/CAV1/CCN2/CD36/COL1A1/COL1A2/COL3A1/COL4A1/CXCL12/DDR2/EDNRA/FBN1/GNAI2/IGF1R/ITGA2/ITGA4/ITGB1/LPL/LRP1/MMP9/PLAT/TGM2/TIMP1/VCAM1/VIM	26
GO:0042127	GO:0042127	regulation of cell population proliferation	44/96	499/1716	0.000251261	0.00563147	0.00442588	ADAM17/ADRA2A/APP/CALR/CAV1/CCN2/CCN4/CLEC11A/COL18A1/CX3CL1/CXCL12/DDR1/DDR2/EBI3/F2R/GNAI2/IGF1R/IL6ST/ITGA1/ITGA2/ITGA4/ITGAV/ITGB1/KDR/LAMB1/LAMC2/LILRB2/LTBP3/MDK/MMP9/PDGFB/PDGFRB/PLAU/PTPRC/PTPRM/ROBO1/RTN4/SDC4/SERPINE2/TGFB1/THBS1/TIMP1/TNC/VCAM1	44
GO:0048660	GO:0048660	regulation of smooth muscle cell proliferation	11/96	59/1716	0.000281145	0.00609211	0.0047879	CCN4/CX3CL1/DDR2/GNAI2/IGF1R/ITGA2/MMP9/PDGFB/PDGFRB/TGFB1/THBS1	11
GO:0051098	GO:0051098	regulation of binding	11/96	59/1716	0.000281145	0.00609211	0.0047879	ADAM15/APP/CAV1/ITGA2/ITGA4/LRP1/LRPAP1/MMP9/PDGFB/PLXND1/TGFB1	11
GO:0014911	GO:0014911	positive regulation of smooth muscle cell migration	6/96	18/1716	0.000281788	0.00609211	0.0047879	CCN4/DDR2/ITGA2/MDK/PDGFB/PDGFRB	6
GO:0071711	GO:0071711	basement membrane organization	6/96	18/1716	0.000281788	0.00609211	0.0047879	CAV1/COL3A1/COL4A1/ITGB1/LAMA2/LAMB1	6
GO:0010755	GO:0010755	regulation of plasminogen activation	5/96	12/1716	0.000286161	0.00613238	0.00481956	PLAT/PLAU/SERPINE1/SERPINE2/THBS1	5
GO:0022402	GO:0022402	cell cycle process	11/96	60/1716	0.000328427	0.00691678	0.00543603	ADAM17/APP/CALR/CCN2/DDR2/EDNRA/IGF1R/ITGB1/PDGFB/PDGFRB/PTPRC	11
GO:0048659	GO:0048659	smooth muscle cell proliferation	11/96	60/1716	0.000328427	0.00691678	0.00543603	CCN4/CX3CL1/DDR2/GNAI2/IGF1R/ITGA2/MMP9/PDGFB/PDGFRB/TGFB1/THBS1	11
GO:0050790	GO:0050790	regulation of catalytic activity	39/96	427/1716	0.000344191	0.00718682	0.00564826	ADAM17/ADAM9/ADRA2A/APP/CAV1/CCN2/CD44/CX3CL1/DDR1/DDR2/EDNRA/F2R/GNAI2/IGF1R/ITGA1/ITGA2/ITGA6/ITGAM/ITGB1/KDR/LRP1/MMP9/NPNT/PDGFB/PDGFRB/PLXND1/PSAP/PTPRC/ROBO1/SDC4/SERPINE1/SERPINE2/TFPI/TGFB1/TGM2/THBS1/TIMP1/TIMP2/TIMP3	39
GO:0009968	GO:0009968	negative regulation of signal transduction	24/96	213/1716	0.000367769	0.00754777	0.00593193	ADAM17/CALR/CAV1/CD44/CX3CL1/CXCL12/FBN1/GNAI2/IGF1R/ITGA1/ITGA6/ITGAV/ITGB1/LRP1/LRPAP1/LTBP1/MDK/MMP9/PTPRC/ROBO1/SERPINE1/SERPINE2/THBS1/TIMP3	24
GO:0008284	GO:0008284	positive regulation of cell population proliferation	34/96	353/1716	0.000367903	0.00754777	0.00593193	ADAM17/ADRA2A/CALR/CCN2/CCN4/CLEC11A/CX3CL1/CXCL12/DDR2/EBI3/F2R/GNAI2/IGF1R/IL6ST/ITGA2/ITGA4/ITGAV/ITGB1/KDR/LAMB1/LAMC2/LILRB2/LTBP3/MDK/MMP9/PDGFB/PDGFRB/PTPRC/RTN4/TGFB1/THBS1/TIMP1/TNC/VCAM1	34
GO:0006996	GO:0006996	organelle organization	23/96	200/1716	0.000370746	0.00754777	0.00593193	ADRA2A/CALR/CAV1/CCN2/CNTNAP1/CX3CL1/CXCL12/EDNRA/F2R/ITGB1/ITGB5/KDR/LILRB2/LRP1/MDK/MMP9/NECTIN2/PDGFB/PDGFRB/RTN4/SDC4/SERPINE2/VIM	23
GO:0010466	GO:0010466	negative regulation of peptidase activity	11/96	61/1716	0.000382253	0.00771771	0.0060655	APP/CD44/LRP1/MMP9/SERPINE1/SERPINE2/TFPI/THBS1/TIMP1/TIMP2/TIMP3	11
GO:0052548	GO:0052548	regulation of endopeptidase activity	13/96	82/1716	0.000417162	0.00835351	0.00656518	APP/CCN2/CD44/F2R/MMP9/ROBO1/SERPINE1/SERPINE2/TFPI/THBS1/TIMP1/TIMP2/TIMP3	13
GO:0010942	GO:0010942	positive regulation of cell death	17/96	127/1716	0.000424239	0.00838441	0.00658947	CAV1/CCN2/CD36/DDR2/ITGA1/ITGA4/ITGA6/ITGAM/ITGB1/LGALS1/LRP1/MMP9/PDGFRB/PTPRC/TGM2/THBS1/TIMP3	17
GO:0010811	GO:0010811	positive regulation of cell-substrate adhesion	9/96	43/1716	0.00042557	0.00838441	0.00658947	CALR/CD36/CX3CL1/ITGA5/KDR/MDK/NPNT/PDGFB/SDC4	9
GO:0051043	GO:0051043	regulation of membrane protein ectodomain proteolysis	5/96	13/1716	0.000444528	0.00868786	0.00682795	ADAM9/ADRA2A/TIMP1/TIMP2/TIMP3	5
GO:2000377	GO:2000377	regulation of reactive oxygen species metabolic process	7/96	27/1716	0.000486241	0.00942768	0.00740939	CD36/GNAI2/ITGAM/PDGFB/PDGFRB/TGFB1/THBS1	7
GO:0010634	GO:0010634	positive regulation of epithelial cell migration	10/96	53/1716	0.000490563	0.00943657	0.00741638	ADAM17/ADAM9/CALR/ITGA2/KDR/MMP9/PDGFB/RTN4/TGFB1/THBS1	10
GO:0009892	GO:0009892	negative regulation of metabolic process	32/96	329/1716	0.000498745	0.00951902	0.00748118	ADAM17/ADRA2A/APP/CALR/CAV1/CCN2/CD36/CD44/CX3CL1/DDR2/GNAI2/ITGAM/ITGAV/KDR/LILRB2/LRP1/MMP9/PDGFB/PLAT/PLAU/PTPRC/ROBO1/RTN4/SERPINE1/SERPINE2/TFPI/TGFB1/THBS1/TIMP1/TIMP2/TIMP3/VIM	32
GO:0050878	GO:0050878	regulation of body fluid levels	17/96	129/1716	0.000513142	0.00971787	0.00763746	ADRA2A/CAV1/CD36/CD59/COL3A1/DDR1/F2R/GNAI2/IL6ST/ITGA2/PDGFB/PLAT/PLAU/SERPINE1/SERPINE2/TFPI/THBS1	17

## Sheet: stRNA_colon2_lr_go
	ID	Description	GeneRatio	BgRatio	pvalue	p.adjust	qvalue	geneID	Count
GO:0042060	GO:0042060	wound healing	31/100	160/1716	1.98213e-10	2.60643e-07	2.00323e-07	ANXA2/APOE/CCN1/CD36/CD44/COL1A1/COL3A1/COL5A1/COMP/DDR1/DDR2/F8/FBLN1/FZD6/ITGA5/ITGB1/PDGFRB/PLAT/PLAU/SAA1/SELP/SERPINE1/SERPINE2/SERPING1/TFPI/TGFB1/TGFB3/TGFBR2/THBS1/TIMP1/TLR4	31
GO:0001568	GO:0001568	blood vessel development	39/100	246/1716	2.58031e-10	2.60643e-07	2.00323e-07	ACKR3/ADAM12/ANXA2/APOE/C3/C3AR1/CCN1/CCN2/CLEC14A/COL18A1/COL1A1/COL1A2/COL3A1/COL5A1/COMP/DCN/ENG/HSPG2/ITGA5/ITGAV/ITGB1/LRP1/MDK/MMRN2/NOTCH3/NRP1/PDGFD/PDGFRB/PLXDC1/PLXND1/ROBO4/SEMA3C/SERPINE1/SERPINF1/SFRP1/TGFB1/TGFBR2/THBS1/THBS2	39
GO:0072359	GO:0072359	circulatory system development	44/100	307/1716	3.33872e-10	2.60643e-07	2.00323e-07	ACKR3/ADAM12/ANXA2/APOE/C3/C3AR1/CALR/CCN1/CCN2/CLEC14A/COL18A1/COL1A1/COL1A2/COL3A1/COL5A1/COMP/DCN/EGFR/ENG/FBN1/FZD2/HSPG2/ITGA5/ITGAV/ITGB1/LRP1/MDK/MMRN2/NOTCH3/NRP1/PDGFD/PDGFRB/PLXDC1/PLXND1/ROBO4/SEMA3C/SERPINE1/SERPINF1/SFRP1/SLIT3/TGFB1/TGFBR2/THBS1/THBS2	44
GO:0001944	GO:0001944	vasculature development	39/100	251/1716	4.92964e-10	2.8863e-07	2.21834e-07	ACKR3/ADAM12/ANXA2/APOE/C3/C3AR1/CCN1/CCN2/CLEC14A/COL18A1/COL1A1/COL1A2/COL3A1/COL5A1/COMP/DCN/ENG/HSPG2/ITGA5/ITGAV/ITGB1/LRP1/MDK/MMRN2/NOTCH3/NRP1/PDGFD/PDGFRB/PLXDC1/PLXND1/ROBO4/SEMA3C/SERPINE1/SERPINF1/SFRP1/TGFB1/TGFBR2/THBS1/THBS2	39
GO:0097435	GO:0097435	supramolecular fiber organization	21/100	80/1716	9.31177e-10	4.36163e-07	3.35224e-07	ANXA2/APOE/APP/CCN2/CD36/CD47/COL14A1/COL1A1/COL1A2/COL3A1/COL5A1/COMP/CXCL12/DDR2/ITGB1/ITGB5/LTBP3/NRP1/PDGFRB/SFRP1/TGFB3	21
GO:0009611	GO:0009611	response to wounding	34/100	204/1716	1.52783e-09	5.96361e-07	4.58348e-07	ANXA2/APOE/CCN1/CCN2/CD36/CD44/COL1A1/COL3A1/COL5A1/COMP/DDR1/DDR2/F8/FBLN1/FZD6/ITGA5/ITGB1/MDK/NRP1/PDGFRB/PLAT/PLAU/SAA1/SELP/SERPINE1/SERPINE2/SERPING1/TFPI/TGFB1/TGFB3/TGFBR2/THBS1/TIMP1/TLR4	34
GO:0051248	GO:0051248	negative regulation of protein metabolic process	27/100	145/1716	1.05886e-08	3.17965e-06	2.4438e-06	ANXA2/APOE/APP/C3/CALR/CD44/CR1/EGFR/ENG/FBLN1/ITGAV/LRP1/LTF/MMP9/PLAT/PLAU/SERPINE1/SERPINE2/SERPINF1/SERPING1/SFRP1/SPON1/TFPI/TGFB1/THBS1/TIMP1/TIMP2	27
GO:0009888	GO:0009888	tissue development	50/100	421/1716	1.18011e-08	3.17965e-06	2.4438e-06	BGN/C3/CALR/CCN1/CCN2/CD44/COL18A1/COL1A1/COL1A2/COL3A1/COL5A1/COMP/DDR1/DDR2/EFEMP1/EGFR/ENG/FSTL1/FZD2/FZD6/GPC1/HSPG2/ITGA4/ITGA5/ITGA6/ITGAV/ITGB1/ITGB2/ITGB5/JAG2/LTBP3/LTF/MDK/MMP9/MMRN2/NRP1/PDGFD/PDGFRB/PLXND1/PSAP/ROBO4/SEMA3C/SERPINE1/SERPINE2/SFRP1/TGFB1/TGFB3/TGFBR2/TIMP1/VASN	50
GO:0035295	GO:0035295	tube development	43/100	328/1716	1.2219e-08	3.17965e-06	2.4438e-06	ACKR3/ADAM12/ANXA2/APOE/C3/C3AR1/CCN1/CCN2/CLEC14A/COL18A1/COL3A1/COMP/DCN/DDR1/EGFR/ENG/FZD2/FZD6/HSPG2/ITGA5/ITGAV/ITGB1/LRP1/LTBP3/MDK/MMRN2/NOTCH3/NRP1/PDGFC/PDGFRB/PLXDC1/PLXND1/ROBO4/SEMA3C/SERPINE1/SERPINE2/SERPINF1/SFRP1/TGFB1/TGFB3/TGFBR2/THBS1/THBS2	43
GO:0048514	GO:0048514	blood vessel morphogenesis	34/100	228/1716	3.29339e-08	7.58966e-06	5.83322e-06	ACKR3/ADAM12/ANXA2/APOE/C3/C3AR1/CCN1/CCN2/CLEC14A/COL18A1/COL3A1/COMP/DCN/ENG/HSPG2/ITGA5/ITGAV/ITGB1/LRP1/MDK/MMRN2/NOTCH3/NRP1/PDGFRB/PLXDC1/PLXND1/ROBO4/SERPINE1/SERPINF1/SFRP1/TGFB1/TGFBR2/THBS1/THBS2	34
GO:0048646	GO:0048646	anatomical structure formation involved in morphogenesis	43/100	339/1716	3.56474e-08	7.58966e-06	5.83322e-06	ACKR3/ADAM12/ANXA2/C3/C3AR1/CCN1/CCN2/CD36/CLEC14A/COL18A1/COL1A1/COL3A1/COL5A1/DCN/ENG/FZD2/FZD6/GPC1/HSPG2/ITGA4/ITGA5/ITGAV/ITGB1/ITGB2/ITGB5/MDK/MMP9/MMRN2/NOTCH3/NRP1/PDGFRB/PLXDC1/PLXND1/ROBO4/SEMA3C/SERPINE1/SERPINF1/SFRP1/TGFB1/TGFBR2/THBS1/THBS2/TLR2	43
GO:0035239	GO:0035239	tube morphogenesis	38/100	286/1716	9.92238e-08	1.86275e-05	1.43166e-05	ACKR3/ADAM12/ANXA2/APOE/C3/C3AR1/CCN1/CCN2/CLEC14A/COL18A1/COL3A1/COMP/DCN/DDR1/EGFR/ENG/FZD2/FZD6/HSPG2/ITGA5/ITGAV/ITGB1/LRP1/MDK/MMRN2/NOTCH3/NRP1/PDGFRB/PLXDC1/PLXND1/ROBO4/SERPINE1/SERPINF1/SFRP1/TGFB1/TGFBR2/THBS1/THBS2	38
GO:0045861	GO:0045861	negative regulation of proteolysis	18/100	76/1716	1.03398e-07	1.86275e-05	1.43166e-05	ANXA2/APP/C3/CD44/CR1/LRP1/LTF/MMP9/PLAT/PLAU/SERPINE1/SERPINE2/SERPINF1/SERPING1/TFPI/THBS1/TIMP1/TIMP2	18
GO:0010466	GO:0010466	negative regulation of peptidase activity	16/100	61/1716	1.24852e-07	1.96366e-05	1.50922e-05	ANXA2/APP/C3/CD44/CR1/LRP1/LTF/MMP9/SERPINE1/SERPINE2/SERPINF1/SERPING1/TFPI/THBS1/TIMP1/TIMP2	16
GO:0048585	GO:0048585	negative regulation of response to stimulus	43/100	353/1716	1.28684e-07	1.96366e-05	1.50922e-05	ACKR3/ANXA2/APOE/CALR/CD44/CD47/COL3A1/CR1/CXCL12/DCN/DDR2/EGFR/FBLN1/FBN1/FZD6/GPC1/ITGA6/ITGAV/ITGB1/LPL/LRP1/LRPAP1/LTBP1/LTF/MDK/MMP9/MMRN2/NRP1/PLAT/PLAU/SAA1/SEMA3C/SERPINE1/SERPINE2/SERPINF1/SERPING1/SFRP1/SLIT3/TFPI/TGFB3/THBS1/TLR4/VASN	43
GO:0030162	GO:0030162	regulation of proteolysis	23/100	122/1716	1.34153e-07	1.96366e-05	1.50922e-05	ANXA2/APOE/APP/C3/CCN1/CCN2/CD44/CR1/FBLN1/LRP1/LTF/MMP9/PLAT/PLAU/SERPINE1/SERPINE2/SERPINF1/SERPING1/SPON1/TFPI/THBS1/TIMP1/TIMP2	23
GO:0071559	GO:0071559	response to transforming growth factor beta	16/100	62/1716	1.60324e-07	2.086e-05	1.60324e-05	COL1A1/COL1A2/COL3A1/DDR2/ENG/FBN1/ITGB5/LTBP1/LTBP3/PDGFD/SFRP1/TGFB1/TGFB3/TGFBR2/THBS1/VASN	16
GO:0071560	GO:0071560	cellular response to transforming growth factor beta stimulus	16/100	62/1716	1.60324e-07	2.086e-05	1.60324e-05	COL1A1/COL1A2/COL3A1/DDR2/ENG/FBN1/ITGB5/LTBP1/LTBP3/PDGFD/SFRP1/TGFB1/TGFB3/TGFBR2/THBS1/VASN	16
GO:0031589	GO:0031589	cell-substrate adhesion	24/100	134/1716	1.89647e-07	2.33765e-05	1.79666e-05	CALR/CCN1/CCN2/CD36/CD44/CD63/COL1A1/COL3A1/DDR1/FBLN1/ITGA11/ITGA4/ITGA5/ITGA6/ITGAV/ITGB1/ITGB2/ITGB5/MDK/NRP1/PLAU/SERPINE1/SFRP1/THBS1	24
GO:0052547	GO:0052547	regulation of peptidase activity	19/100	89/1716	2.60785e-07	3.05379e-05	2.34706e-05	ANXA2/APP/C3/CCN1/CCN2/CD44/CR1/FBLN1/LRP1/LTF/MMP9/SERPINE1/SERPINE2/SERPINF1/SERPING1/TFPI/THBS1/TIMP1/TIMP2	19
GO:0071363	GO:0071363	cellular response to growth factor stimulus	31/100	212/1716	2.74954e-07	3.06639e-05	2.35675e-05	APP/CCN1/CCN2/CD44/CD63/COL1A1/COL1A2/COL3A1/COMP/DCN/DDR2/EGFR/ENG/FBN1/FSTL1/GPC1/ITGA5/ITGB5/LTBP1/LTBP3/MMRN2/NRP1/PDGFD/PDGFRB/SFRP1/TGFB1/TGFB3/TGFBR2/THBS1/TLR4/VASN	31
GO:0009968	GO:0009968	negative regulation of signal transduction	31/100	213/1716	3.07707e-07	3.27568e-05	2.5176e-05	ACKR3/APOE/CALR/CD44/CD47/CXCL12/DCN/EGFR/FBLN1/FBN1/FZD6/GPC1/ITGA6/ITGAV/ITGB1/LRP1/LRPAP1/LTBP1/LTF/MDK/MMP9/MMRN2/NRP1/SERPINE1/SERPINE2/SFRP1/SLIT3/TGFB3/THBS1/TLR4/VASN	31
GO:0001501	GO:0001501	skeletal system development	25/100	148/1716	3.30555e-07	3.36591e-05	2.58695e-05	ANXA2/BGN/CCN1/CCN2/CD44/COL1A1/COL1A2/COL3A1/COMP/DDR2/EFEMP1/ENG/FBN1/JAG2/LTBP3/LTF/MDK/MMP9/PDGFC/SFRP1/TGFB1/TGFB3/TGFBR2/TIMP1/VCAN	25
GO:0010951	GO:0010951	negative regulation of endopeptidase activity	15/100	58/1716	3.98086e-07	3.88466e-05	2.98565e-05	ANXA2/APP/C3/CD44/CR1/LTF/MMP9/SERPINE1/SERPINE2/SERPINF1/SERPING1/TFPI/THBS1/TIMP1/TIMP2	15
GO:0070848	GO:0070848	response to growth factor	31/100	217/1716	4.78761e-07	4.29406e-05	3.3003e-05	APP/CCN1/CCN2/CD44/CD63/COL1A1/COL1A2/COL3A1/COMP/DCN/DDR2/EGFR/ENG/FBN1/FSTL1/GPC1/ITGA5/ITGB5/LTBP1/LTBP3/MMRN2/NRP1/PDGFD/PDGFRB/SFRP1/TGFB1/TGFB3/TGFBR2/THBS1/TLR4/VASN	31
GO:2000145	GO:2000145	regulation of cell motility	42/100	355/1716	4.83515e-07	4.29406e-05	3.3003e-05	ACKR3/APOE/APP/C3AR1/CALR/CCN1/CD47/COL1A1/COL3A1/CXCL12/DCN/DDR2/EGFR/ENG/FBLN1/ITGA4/ITGA5/ITGA6/ITGAV/ITGB1/LRP1/MDK/MMP9/MMRN2/NRP1/PDGFC/PDGFD/PDGFRB/PLAU/PLXND1/ROBO4/SELP/SEMA3C/SERPINE1/SERPINE2/SERPINF1/SFRP1/TGFB1/TGFBR2/THBS1/TIMP1/TLR4	42
GO:0030198	GO:0030198	extracellular matrix organization	20/100	102/1716	5.31715e-07	4.29406e-05	3.3003e-05	ANXA2/APP/CCN1/CCN2/COL14A1/COL18A1/COL1A1/COL1A2/COL3A1/COL5A1/COMP/DDR1/DDR2/ENG/FBLN1/ITGB1/LRP1/LTBP3/MMP9/TGFB1	20
GO:0043062	GO:0043062	extracellular structure organization	20/100	102/1716	5.31715e-07	4.29406e-05	3.3003e-05	ANXA2/APP/CCN1/CCN2/COL14A1/COL18A1/COL1A1/COL1A2/COL3A1/COL5A1/COMP/DDR1/DDR2/ENG/FBLN1/ITGB1/LRP1/LTBP3/MMP9/TGFB1	20
GO:0045229	GO:0045229	external encapsulating structure organization	20/100	102/1716	5.31715e-07	4.29406e-05	3.3003e-05	ANXA2/APP/CCN1/CCN2/COL14A1/COL18A1/COL1A1/COL1A2/COL3A1/COL5A1/COMP/DDR1/DDR2/ENG/FBLN1/ITGB1/LRP1/LTBP3/MMP9/TGFB1	20
GO:0051172	GO:0051172	negative regulation of nitrogen compound metabolic process	30/100	207/1716	5.67651e-07	4.32346e-05	3.3229e-05	ANXA2/APOE/APP/C3/CALR/CD36/CD44/CR1/EGFR/ENG/FBLN1/ITGAV/ITGB2/LRP1/LTF/MMP9/NOTCH3/PLAT/PLAU/SERPINE1/SERPINE2/SERPINF1/SERPING1/SFRP1/SPON1/TFPI/TGFB1/THBS1/TIMP1/TIMP2	30
GO:0009719	GO:0009719	response to endogenous stimulus	45/100	398/1716	5.72276e-07	4.32346e-05	3.3229e-05	ABCA1/APOE/APP/CALR/CCN1/CCN2/CD36/CD44/COL1A1/COL1A2/COL3A1/COMP/CXCL12/DDR2/EGFR/ENG/FBN1/FSTL1/GPC1/ITGA4/ITGB1/ITGB2/ITGB5/LPL/LRP1/LTBP1/LTBP3/MDK/PDGFC/PDGFD/PDGFRB/PLAT/SERPINF1/SFRP1/SLIT3/TFPI/TGFB1/TGFB3/TGFBR2/THBS1/TIMP1/TIMP2/TLR2/TLR4/VASN	45
GO:0007160	GO:0007160	cell-matrix adhesion	19/100	94/1716	6.52866e-07	4.77816e-05	3.67237e-05	CCN2/CD36/CD44/CD63/COL3A1/DDR1/ITGA11/ITGA4/ITGA5/ITGA6/ITGAV/ITGB1/ITGB2/ITGB5/NRP1/PLAU/SERPINE1/SFRP1/THBS1	19
GO:0030334	GO:0030334	regulation of cell migration	41/100	349/1716	8.95143e-07	6.3528e-05	4.8826e-05	ACKR3/APOE/APP/C3AR1/CALR/CCN1/CD47/COL1A1/COL3A1/CXCL12/DCN/DDR2/EGFR/ENG/ITGA4/ITGA5/ITGA6/ITGAV/ITGB1/LRP1/MDK/MMP9/MMRN2/NRP1/PDGFC/PDGFD/PDGFRB/PLAU/PLXND1/ROBO4/SELP/SEMA3C/SERPINE1/SERPINE2/SERPINF1/SFRP1/TGFB1/TGFBR2/THBS1/TIMP1/TLR4	41
GO:0014909	GO:0014909	smooth muscle cell migration	11/100	33/1716	1.00927e-06	6.9521e-05	5.3432e-05	DDR1/DDR2/LRP1/MDK/NRP1/PDGFD/PDGFRB/PLAT/PLAU/SERPINE1/TLR4	11
GO:0007229	GO:0007229	integrin-mediated signaling pathway	14/100	55/1716	1.25534e-06	8.4e-05	6.45602e-05	CCN2/CD47/CD63/COL3A1/ITGA11/ITGA4/ITGA5/ITGA6/ITGAV/ITGB1/ITGB2/ITGB5/NRP1/TIMP1	14
GO:0032963	GO:0032963	collagen metabolic process	11/100	34/1716	1.42033e-06	9.24005e-05	7.10166e-05	CCN2/COL1A1/COL1A2/COL5A1/DDR2/ENG/ITGB1/MMP9/PDGFRB/TGFB1/TGFB3	11
GO:0007596	GO:0007596	blood coagulation	18/100	90/1716	1.59518e-06	9.87042e-05	7.58615e-05	ANXA2/APOE/CD36/COL3A1/COMP/F8/FBLN1/FZD6/PLAT/PLAU/SAA1/SELP/SERPINE1/SERPINE2/SERPING1/TFPI/THBS1/TLR4	18
GO:0001525	GO:0001525	angiogenesis	29/100	205/1716	1.60152e-06	9.87042e-05	7.58615e-05	ACKR3/ADAM12/ANXA2/C3/C3AR1/CCN1/CCN2/CLEC14A/COL18A1/DCN/ENG/HSPG2/ITGA5/ITGAV/ITGB1/MDK/MMRN2/NOTCH3/NRP1/PDGFRB/PLXDC1/PLXND1/ROBO4/SERPINE1/SERPINF1/SFRP1/TGFBR2/THBS1/THBS2	29
GO:0050817	GO:0050817	coagulation	18/100	91/1716	1.89489e-06	0.000111743	8.5883e-05	ANXA2/APOE/CD36/COL3A1/COMP/F8/FBLN1/FZD6/PLAT/PLAU/SAA1/SELP/SERPINE1/SERPINE2/SERPING1/TFPI/THBS1/TLR4	18
GO:0052548	GO:0052548	regulation of endopeptidase activity	17/100	82/1716	1.90851e-06	0.000111743	8.5883e-05	ANXA2/APP/C3/CCN1/CCN2/CD44/CR1/LTF/MMP9/SERPINE1/SERPINE2/SERPINF1/SERPING1/TFPI/THBS1/TIMP1/TIMP2	17
GO:0007599	GO:0007599	hemostasis	18/100	92/1716	2.24485e-06	0.00012823	9.85543e-05	ANXA2/APOE/CD36/COL3A1/COMP/F8/FBLN1/FZD6/PLAT/PLAU/SAA1/SELP/SERPINE1/SERPINE2/SERPING1/TFPI/THBS1/TLR4	18
GO:0007179	GO:0007179	transforming growth factor beta receptor signaling pathway	12/100	43/1716	2.69264e-06	0.000147225	0.000113153	COL1A2/COL3A1/ENG/FBN1/ITGB5/LTBP1/LTBP3/TGFB1/TGFB3/TGFBR2/THBS1/VASN	12
GO:0014812	GO:0014812	muscle cell migration	11/100	36/1716	2.7031e-06	0.000147225	0.000113153	DDR1/DDR2/LRP1/MDK/NRP1/PDGFD/PDGFRB/PLAT/PLAU/SERPINE1/TLR4	11
GO:0040012	GO:0040012	regulation of locomotion	42/100	378/1716	3.01165e-06	0.000160302	0.000123204	ACKR3/APOE/APP/C3AR1/CALR/CCN1/CD47/COL1A1/COL3A1/CXCL12/DCN/DDR2/EGFR/ENG/FBLN1/ITGA4/ITGA5/ITGA6/ITGAV/ITGB1/LRP1/MDK/MMP9/MMRN2/NRP1/PDGFC/PDGFD/PDGFRB/PLAU/PLXND1/ROBO4/SELP/SEMA3C/SERPINE1/SERPINE2/SERPINF1/SFRP1/TGFB1/TGFBR2/THBS1/TIMP1/TLR4	42
GO:0030199	GO:0030199	collagen fibril organization	8/100	19/1716	4.47071e-06	0.000232676	0.000178828	ANXA2/COL14A1/COL1A1/COL1A2/COL3A1/COL5A1/COMP/DDR2	8
GO:0051346	GO:0051346	negative regulation of hydrolase activity	16/100	78/1716	4.63835e-06	0.000236153	0.000181501	ANXA2/APP/C3/CD44/CR1/LRP1/LTF/MMP9/SERPINE1/SERPINE2/SERPINF1/SERPING1/TFPI/THBS1/TIMP1/TIMP2	16
GO:0009887	GO:0009887	animal organ morphogenesis	33/100	267/1716	5.81029e-06	0.000289526	0.000222522	CCN1/CCN2/COL18A1/COL1A1/COL1A2/COL3A1/COL5A1/COMP/DCN/DDR1/EFEMP1/EGFR/ENG/FBN1/FZD2/FZD6/HSPG2/ITGA6/JAG2/LTBP3/LTF/MDK/NRP1/PDGFC/PDGFRB/PLXND1/SEMA3C/SERPINE1/SFRP1/SLIT3/TGFB1/TGFB3/TGFBR2	33
GO:0032964	GO:0032964	collagen biosynthetic process	8/100	20/1716	7.09497e-06	0.000346175	0.000266061	CCN2/COL1A1/COL5A1/DDR2/ENG/PDGFRB/TGFB1/TGFB3	8
GO:0055094	GO:0055094	response to lipoprotein particle	7/100	15/1716	8.12235e-06	0.000388215	0.000298372	ABCA1/APOE/CD36/ITGB1/ITGB2/LPL/TLR4	7
GO:0006508	GO:0006508	proteolysis	27/100	198/1716	8.63929e-06	0.000404664	0.000311014	ADAM12/ANXA2/APOE/APP/C3/CALR/CCN1/CCN2/CD44/COMP/CR1/FBLN1/LRP1/LTF/MMP9/PLAT/PLAU/SERPINE1/SERPINE2/SERPINF1/SERPING1/SPON1/TFPI/TGFB1/THBS1/TIMP1/TIMP2	27
GO:0010648	GO:0010648	negative regulation of cell communication	31/100	247/1716	9.08526e-06	0.00041721	0.000320656	ACKR3/APOE/CALR/CD44/CD47/CXCL12/DCN/EGFR/FBLN1/FBN1/FZD6/GPC1/ITGA6/ITGAV/ITGB1/LRP1/LRPAP1/LTBP1/LTF/MDK/MMP9/MMRN2/NRP1/SERPINE1/SERPINE2/SFRP1/SLIT3/TGFB3/THBS1/TLR4/VASN	31
GO:1900047	GO:1900047	negative regulation of hemostasis	10/100	34/1716	1.17277e-05	0.000521704	0.000400968	ANXA2/APOE/COMP/PLAT/PLAU/SERPINE1/SERPINE2/SERPING1/TFPI/THBS1	10
GO:0023057	GO:0023057	negative regulation of signaling	31/100	250/1716	1.18063e-05	0.000521704	0.000400968	ACKR3/APOE/CALR/CD44/CD47/CXCL12/DCN/EGFR/FBLN1/FBN1/FZD6/GPC1/ITGA6/ITGAV/ITGB1/LRP1/LRPAP1/LTBP1/LTF/MDK/MMP9/MMRN2/NRP1/SERPINE1/SERPINE2/SFRP1/SLIT3/TGFB3/THBS1/TLR4/VASN	31
GO:0071402	GO:0071402	cellular response to lipoprotein particle stimulus	7/100	16/1716	1.37539e-05	0.000596511	0.000458462	ABCA1/APOE/CD36/ITGB1/ITGB2/LPL/TLR4	7
GO:0061448	GO:0061448	connective tissue development	16/100	86/1716	1.76517e-05	0.000738219	0.000567376	BGN/CCN1/CCN2/CD44/COL1A1/COL3A1/COL5A1/COMP/EFEMP1/LTBP3/MDK/PDGFD/PDGFRB/TGFB1/TGFBR2/TIMP1	16
GO:0090287	GO:0090287	regulation of cellular response to growth factor stimulus	16/100	86/1716	1.76517e-05	0.000738219	0.000567376	CCN1/CD63/DCN/ENG/FBN1/FSTL1/GPC1/ITGA5/LTBP1/MMRN2/NRP1/SFRP1/TGFB1/TGFB3/THBS1/VASN	16
GO:1900046	GO:1900046	regulation of hemostasis	11/100	43/1716	1.83343e-05	0.000749446	0.000576005	ANXA2/APOE/CD36/COMP/PLAT/PLAU/SERPINE1/SERPINE2/SERPING1/TFPI/THBS1	11
GO:0009628	GO:0009628	response to abiotic stimulus	26/100	194/1716	1.85601e-05	0.000749446	0.000576005	APP/CALR/CCN2/COL1A1/COL3A1/CXCL12/DDR2/EGFR/ENG/ITGB1/LPL/MDK/MMP9/PDGFRB/PLAT/PLAU/SERPINE2/SERPINF1/SFRP1/TGFB3/TGFBR2/THBS1/TIMP1/TLR2/TLR4/VASN	26
GO:0048545	GO:0048545	response to steroid hormone	15/100	78/1716	2.2012e-05	0.000873766	0.000671554	CALR/CCN2/COL1A1/ENG/MDK/PLAT/SERPINF1/SFRP1/SLIT3/TFPI/TGFB1/TGFB3/TGFBR2/THBS1/TLR2	15
GO:0051093	GO:0051093	negative regulation of developmental process	30/100	245/1716	2.25083e-05	0.000878573	0.000675248	ABCA1/APP/CALR/COL5A1/CR1/DCN/EFEMP1/EGFR/FBLN1/FBN1/HSPG2/ITGAV/ITGB1/LTBP3/LTF/MDK/MMP9/NOTCH3/NRP1/SEMA3C/SERPINE1/SERPINF1/SFRP1/TGFB1/TGFBR2/THBS1/THBS2/TLR2/TLR4/VASN	30
GO:0010755	GO:0010755	regulation of plasminogen activation	6/100	12/1716	2.34642e-05	0.000887782	0.000682326	ANXA2/PLAT/PLAU/SERPINE1/SERPINE2/THBS1	6
GO:0030335	GO:0030335	positive regulation of cell migration	29/100	233/1716	2.35023e-05	0.000887782	0.000682326	ACKR3/APP/C3AR1/CALR/CCN1/CD47/COL1A1/CXCL12/DDR2/EGFR/ITGA4/ITGA5/ITGA6/ITGAV/ITGB1/MDK/MMP9/NRP1/PDGFC/PDGFD/PDGFRB/PLAU/SELP/SEMA3C/SERPINE1/TGFB1/TGFBR2/THBS1/TLR4	29
GO:0014910	GO:0014910	regulation of smooth muscle cell migration	9/100	30/1716	2.78406e-05	0.00101879	0.000783017	DDR2/LRP1/MDK/NRP1/PDGFD/PDGFRB/PLAU/SERPINE1/TLR4	9
GO:0048844	GO:0048844	artery morphogenesis	9/100	30/1716	2.78406e-05	0.00101879	0.000783017	APOE/COL3A1/COMP/ENG/LRP1/MDK/NOTCH3/NRP1/PDGFRB	9
GO:0010605	GO:0010605	negative regulation of macromolecule metabolic process	34/100	300/1716	2.9175e-05	0.00104872	0.00080602	ANXA2/APOE/APP/C3/CALR/CCN2/CD36/CD44/CR1/DIP2A/EGFR/ENG/FBLN1/ITGAV/LRP1/LTF/MMP9/NOTCH3/PLAT/PLAU/SERPINE1/SERPINE2/SERPINF1/SERPING1/SFRP1/SLIT3/SPON1/TFPI/TGFB1/TGFB3/THBS1/TIMP1/TIMP2/TLR4	34
GO:0010243	GO:0010243	response to organonitrogen compound	27/100	211/1716	2.95541e-05	0.00104872	0.00080602	ABCA1/APOE/APP/CALR/CCN2/CD36/COL1A1/COL1A2/COL3A1/CXCL12/DDR2/EGFR/FBN1/ITGA4/ITGB1/ITGB2/LPL/LRP1/MMP9/PDGFC/PDGFD/PLAT/SERPINF1/SFRP1/TIMP1/TLR2/TLR4	27
GO:0009892	GO:0009892	negative regulation of metabolic process	36/100	329/1716	3.40718e-05	0.00116171	0.000892856	ANXA2/APOE/APP/C3/CALR/CCN2/CD36/CD44/CR1/DDR2/DIP2A/EGFR/ENG/FBLN1/ITGAV/ITGB2/LRP1/LTF/MMP9/NOTCH3/PLAT/PLAU/SERPINE1/SERPINE2/SERPINF1/SERPING1/SFRP1/SLIT3/SPON1/TFPI/TGFB1/TGFB3/THBS1/TIMP1/TIMP2/TLR4	36
GO:0071495	GO:0071495	cellular response to endogenous stimulus	36/100	329/1716	3.40718e-05	0.00116171	0.000892856	APP/CALR/CCN1/CCN2/CD36/CD44/COL1A1/COL1A2/COL3A1/COMP/DDR2/EGFR/ENG/FBN1/FSTL1/GPC1/ITGA4/ITGB5/LPL/LRP1/LTBP1/LTBP3/PDGFC/PDGFD/PDGFRB/PLAT/SERPINF1/SFRP1/SLIT3/TFPI/TGFB1/TGFB3/TGFBR2/THBS1/TLR4/VASN	36
GO:0070613	GO:0070613	regulation of protein processing	7/100	18/1716	3.47143e-05	0.00116171	0.000892856	ANXA2/PLAT/PLAU/SERPINE1/SERPINE2/SPON1/THBS1	7
GO:0060840	GO:0060840	artery development	10/100	38/1716	3.47222e-05	0.00116171	0.000892856	APOE/COL3A1/COMP/ENG/LRP1/MDK/NOTCH3/NRP1/PDGFRB/PLXND1	10
GO:0044092	GO:0044092	negative regulation of molecular function	23/100	166/1716	3.70755e-05	0.00122297	0.000939943	ANXA2/APOE/APP/C3/CD44/CR1/DDR2/FZD6/ITGA4/ITGAV/LRP1/LRPAP1/LTF/MMP9/SERPINE1/SERPINE2/SERPINF1/SERPING1/SFRP1/TFPI/THBS1/TIMP1/TIMP2	23
GO:2000147	GO:2000147	positive regulation of cell motility	29/100	239/1716	3.9004e-05	0.00126871	0.0009751	ACKR3/APP/C3AR1/CALR/CCN1/CD47/COL1A1/CXCL12/DDR2/EGFR/ITGA4/ITGA5/ITGA6/ITGAV/ITGB1/MDK/MMP9/NRP1/PDGFC/PDGFD/PDGFRB/PLAU/SELP/SEMA3C/SERPINE1/TGFB1/TGFBR2/THBS1/TLR4	29
GO:0017015	GO:0017015	regulation of transforming growth factor beta receptor signaling pathway	7/100	19/1716	5.23563e-05	0.00167971	0.00129098	ENG/FBN1/LTBP1/TGFB1/TGFB3/THBS1/VASN	7
GO:0043086	GO:0043086	negative regulation of catalytic activity	19/100	125/1716	5.49073e-05	0.00173774	0.00133558	ANXA2/APOE/APP/C3/CD44/CR1/DDR2/LRP1/LTF/MMP9/SERPINE1/SERPINE2/SERPINF1/SERPING1/SFRP1/TFPI/THBS1/TIMP1/TIMP2	19
GO:0008219	GO:0008219	cell death	40/100	393/1716	5.90666e-05	0.00184445	0.0014176	ACKR3/APOE/APP/CALR/CCN1/CCN2/CD248/CD36/CD44/COMP/CXCL12/DDR2/EGFR/FSTL1/ITGA4/ITGA5/ITGA6/ITGAV/ITGB1/ITGB2/JAG2/LRP1/LRPAP1/LTF/MDK/MMP9/NRP1/PDGFRB/PLXND1/SERPINE1/SERPINF1/SFRP1/SLIT3/TGFB1/TGFB3/TGFBR2/THBS1/TIMP1/TLR2/TLR4	40
GO:0061041	GO:0061041	regulation of wound healing	12/100	57/1716	6.23359e-05	0.00192093	0.00147638	ANXA2/APOE/CD36/DDR2/ITGB1/PLAT/PLAU/SERPINE1/SERPINE2/SERPING1/TFPI/THBS1	12
GO:0030195	GO:0030195	negative regulation of blood coagulation	9/100	33/1716	6.47635e-05	0.00194463	0.0014946	ANXA2/APOE/PLAT/PLAU/SERPINE1/SERPINE2/SERPING1/TFPI/THBS1	9
GO:0031032	GO:0031032	actomyosin structure organization	8/100	26/1716	6.55961e-05	0.00194463	0.0014946	CCN2/CD47/ITGB1/ITGB5/NRP1/PDGFRB/SFRP1/TGFB3	8
GO:0032092	GO:0032092	positive regulation of protein binding	8/100	26/1716	6.55961e-05	0.00194463	0.0014946	ANXA2/APOE/APP/LRP1/MMP9/NRP1/PLXND1/SPON1	8
GO:0044319	GO:0044319	wound healing, spreading of cells	6/100	14/1716	6.92663e-05	0.00197831	0.00152048	CCN1/CD44/COL5A1/DDR1/ITGA5/ITGB1	6
GO:0090504	GO:0090504	epiboly	6/100	14/1716	6.92663e-05	0.00197831	0.00152048	CCN1/CD44/COL5A1/DDR1/ITGA5/ITGB1	6
GO:0090505	GO:0090505	epiboly involved in wound healing	6/100	14/1716	6.92663e-05	0.00197831	0.00152048	CCN1/CD44/COL5A1/DDR1/ITGA5/ITGB1	6
GO:0040017	GO:0040017	positive regulation of locomotion	29/100	247/1716	7.41215e-05	0.00208551	0.00160287	ACKR3/APP/C3AR1/CALR/CCN1/CD47/COL1A1/CXCL12/DDR2/EGFR/ITGA4/ITGA5/ITGA6/ITGAV/ITGB1/MDK/MMP9/NRP1/PDGFC/PDGFD/PDGFRB/PLAU/SELP/SEMA3C/SERPINE1/TGFB1/TGFBR2/THBS1/TLR4	29
GO:0060348	GO:0060348	bone development	13/100	67/1716	7.48007e-05	0.00208551	0.00160287	ANXA2/BGN/COL1A1/COL3A1/COMP/DDR2/ENG/FBN1/LTBP3/LTF/PDGFC/TGFB3/TGFBR2	13
GO:1903317	GO:1903317	regulation of protein maturation	7/100	20/1716	7.67278e-05	0.0020895	0.00160593	ANXA2/PLAT/PLAU/SERPINE1/SERPINE2/SPON1/THBS1	7
GO:1903844	GO:1903844	regulation of cellular response to transforming growth factor beta stimulus	7/100	20/1716	7.67278e-05	0.0020895	0.00160593	ENG/FBN1/LTBP1/TGFB1/TGFB3/THBS1/VASN	7
GO:0045765	GO:0045765	regulation of angiogenesis	17/100	107/1716	8.1042e-05	0.00218161	0.00167673	ADAM12/C3/C3AR1/DCN/ENG/HSPG2/ITGA5/ITGB1/MDK/NRP1/PLXND1/SERPINE1/SERPINF1/SFRP1/TGFBR2/THBS1/THBS2	17
GO:0050819	GO:0050819	negative regulation of coagulation	9/100	34/1716	8.38564e-05	0.00223172	0.00171524	ANXA2/APOE/PLAT/PLAU/SERPINE1/SERPINE2/SERPING1/TFPI/THBS1	9
GO:0050878	GO:0050878	regulation of body fluid levels	19/100	129/1716	8.62384e-05	0.00226933	0.00174415	ANXA2/APOE/CD36/COL3A1/COMP/DDR1/F8/FBLN1/FZD6/PLAT/PLAU/SAA1/SELP/SERPINE1/SERPINE2/SERPING1/TFPI/THBS1/TLR4	19
GO:0030193	GO:0030193	regulation of blood coagulation	10/100	42/1716	8.87582e-05	0.00230969	0.00177516	ANXA2/APOE/CD36/PLAT/PLAU/SERPINE1/SERPINE2/SERPING1/TFPI/THBS1	10
GO:0044085	GO:0044085	cellular component biogenesis	32/100	290/1716	9.77028e-05	0.00251451	0.00193258	ABCA1/ANXA2/APOE/APP/CALR/CCN1/CCN2/CD36/CD47/COL1A2/COL3A1/COMP/CXCL12/EGFR/GPC1/ITGA5/ITGA6/ITGB1/ITGB5/LTBP3/NRP1/PDGFC/PDGFRB/PLXND1/SELP/SFRP1/TGFB1/TGFB3/THBS1/THBS2/TLR2/TLR4	32
GO:0010810	GO:0010810	regulation of cell-substrate adhesion	13/100	69/1716	0.000103263	0.00257493	0.00197902	CALR/CCN1/CD36/COL1A1/DDR1/FBLN1/ITGA5/MDK/NRP1/PLAU/SERPINE1/SFRP1/THBS1	13
GO:0007178	GO:0007178	transmembrane receptor protein serine/threonine kinase signaling pathway	17/100	109/1716	0.000103349	0.00257493	0.00197902	CCN1/COL1A2/COL3A1/COMP/ENG/FBN1/FSTL1/ITGB5/LRP1/LTBP1/LTBP3/SFRP1/TGFB1/TGFB3/TGFBR2/THBS1/VASN	17
GO:1901342	GO:1901342	regulation of vasculature development	17/100	109/1716	0.000103349	0.00257493	0.00197902	ADAM12/C3/C3AR1/DCN/ENG/HSPG2/ITGA5/ITGB1/MDK/NRP1/PLXND1/SERPINE1/SERPINF1/SFRP1/TGFBR2/THBS1/THBS2	17
GO:0007167	GO:0007167	enzyme-linked receptor protein signaling pathway	35/100	332/1716	0.000106521	0.00262602	0.00201829	CCN1/CCN2/CD63/CLEC14A/COL1A1/COL1A2/COL3A1/COMP/DCN/DDR1/DDR2/EFEMP1/EGFR/ENG/FBN1/FSTL1/GPC1/ITGA5/ITGB5/LRP1/LTBP1/LTBP3/MMP9/MMRN2/NRP1/PDGFC/PDGFD/PDGFRB/PLAT/SFRP1/TGFB1/TGFB3/TGFBR2/THBS1/VASN	35
GO:0010712	GO:0010712	regulation of collagen metabolic process	7/100	21/1716	0.000109635	0.00262947	0.00202094	CCN2/DDR2/ENG/ITGB1/PDGFRB/TGFB1/TGFB3	7
GO:0051336	GO:0051336	regulation of hydrolase activity	26/100	214/1716	0.000109959	0.00262947	0.00202094	ANXA2/APP/C3/CCN1/CCN2/CD44/CR1/EGFR/FBLN1/ITGA6/ITGB1/LRP1/LTF/MMP9/PDGFRB/PLXND1/PSAP/SERPINE1/SERPINE2/SERPINF1/SERPING1/SFRP1/TFPI/THBS1/TIMP1/TIMP2	26
GO:0071230	GO:0071230	cellular response to amino acid stimulus	6/100	15/1716	0.000110029	0.00262947	0.00202094	COL1A1/COL1A2/COL3A1/EGFR/PDGFC/PDGFD	6
GO:0060548	GO:0060548	negative regulation of cell death	27/100	228/1716	0.000123236	0.00291535	0.00224066	ACKR3/APOE/CCN1/CCN2/CD44/COMP/CXCL12/DDR2/EGFR/FSTL1/ITGA5/ITGA6/ITGAV/ITGB1/LRPAP1/LTF/MDK/MMP9/NRP1/PDGFRB/PLXND1/SERPINE1/SERPINF1/SFRP1/TGFB3/THBS1/TIMP1	27
GO:0045595	GO:0045595	regulation of cell differentiation	39/100	391/1716	0.000126216	0.00295599	0.0022719	ABCA1/ANXA2/APP/CALR/CCN1/CCN2/CD36/COL1A1/COL5A1/CR1/CXCL12/DDR2/EFEMP1/EGFR/ENG/FBLN1/FBN1/GPC1/ITGAV/ITGB1/LPL/LTBP3/LTF/MDK/MMP9/NOTCH3/NRP1/PLXND1/SEMA3C/SERPINE1/SERPINE2/SERPINF1/SFRP1/TGFB1/TGFB3/TGFBR2/TLR2/TLR4/VASN	39
GO:0050818	GO:0050818	regulation of coagulation	10/100	44/1716	0.000135636	0.00314515	0.00241728	ANXA2/APOE/CD36/PLAT/PLAU/SERPINE1/SERPINE2/SERPING1/TFPI/THBS1	10
GO:0051216	GO:0051216	cartilage development	13/100	71/1716	0.000140676	0.00319867	0.00245841	BGN/CCN1/CCN2/CD44/COL1A1/COL3A1/COMP/EFEMP1/LTBP3/MDK/TGFB1/TGFBR2/TIMP1	13
GO:0070482	GO:0070482	response to oxygen levels	13/100	71/1716	0.000140676	0.00319867	0.00245841	CCN2/COL1A1/CXCL12/DDR2/PDGFRB/PLAT/PLAU/SFRP1/TGFB3/TGFBR2/THBS1/TLR2/VASN	13
GO:0009790	GO:0009790	embryo development	25/100	205/1716	0.0001458	0.00325804	0.00250404	CCN1/COL1A1/COL3A1/COL5A1/EFEMP1/EGFR/ENG/FBN1/FZD2/FZD6/ITGA4/ITGA5/ITGAV/ITGB1/ITGB2/ITGB5/JAG2/MMP9/NRP1/PDGFC/SEMA3C/SFRP1/TGFB1/TGFB3/TGFBR2	25
GO:2000146	GO:2000146	negative regulation of cell motility	15/100	91/1716	0.000146069	0.00325804	0.00250404	APOE/CALR/COL3A1/CXCL12/DCN/ENG/FBLN1/LRP1/MMRN2/SERPINE1/SERPINF1/SFRP1/TGFB1/THBS1/TIMP1	15
GO:0033627	GO:0033627	cell adhesion mediated by integrin	11/100	53/1716	0.000148441	0.00327971	0.0025207	FBN1/ITGA11/ITGA4/ITGA5/ITGA6/ITGAV/ITGB1/ITGB2/ITGB5/PLAU/SERPINE1	11
GO:2000379	GO:2000379	positive regulation of reactive oxygen species metabolic process	7/100	22/1716	0.000153178	0.00335273	0.00257682	CD36/ITGB2/PDGFRB/TGFB1/TGFBR2/THBS1/TLR4	7
GO:0010717	GO:0010717	regulation of epithelial to mesenchymal transition	8/100	29/1716	0.000155624	0.00337474	0.00259374	COL1A1/ENG/MDK/SFRP1/TGFB1/TGFB3/TGFBR2/VASN	8
GO:0031639	GO:0031639	plasminogen activation	6/100	16/1716	0.000167794	0.00357249	0.00274572	ANXA2/PLAT/PLAU/SERPINE1/SERPINE2/THBS1	6
GO:0032967	GO:0032967	positive regulation of collagen biosynthetic process	6/100	16/1716	0.000167794	0.00357249	0.00274572	CCN2/DDR2/ENG/PDGFRB/TGFB1/TGFB3	6
GO:0051099	GO:0051099	positive regulation of binding	9/100	37/1716	0.000171644	0.0035892	0.00275857	ANXA2/APOE/APP/LRP1/MMP9/NRP1/PLXND1/SPON1/TGFB1	9
GO:0061045	GO:0061045	negative regulation of wound healing	9/100	37/1716	0.000171644	0.0035892	0.00275857	ANXA2/APOE/PLAT/PLAU/SERPINE1/SERPINE2/SERPING1/TFPI/THBS1	9
GO:1903034	GO:1903034	regulation of response to wounding	13/100	73/1716	0.000189268	0.00392271	0.0030149	ANXA2/APOE/CD36/DDR2/ITGB1/MDK/PLAT/PLAU/SERPINE1/SERPINE2/SERPING1/TFPI/THBS1	13
GO:0006909	GO:0006909	phagocytosis	14/100	83/1716	0.000193008	0.00396513	0.00304749	ABCA1/C3/CALR/CD36/CD47/CD93/ITGAV/ITGB1/ITGB2/LRP1/SPON2/THBS1/TLR2/TLR4	14
GO:1901698	GO:1901698	response to nitrogen compound	27/100	234/1716	0.0001953	0.00397733	0.00305687	ABCA1/APOE/APP/CALR/CCN2/CD36/COL1A1/COL1A2/COL3A1/CXCL12/DDR2/EGFR/FBN1/ITGA4/ITGB1/ITGB2/LPL/LRP1/MMP9/PDGFC/PDGFD/PLAT/SERPINF1/SFRP1/TIMP1/TLR2/TLR4	27
GO:0010629	GO:0010629	negative regulation of gene expression	22/100	172/1716	0.000198289	0.00400338	0.0030769	APOE/APP/CALR/CCN2/CD36/CR1/DIP2A/EGFR/ENG/LRP1/LTF/PLAT/PLAU/SERPINE1/SERPINE2/SERPINF1/SFRP1/SLIT3/TGFB1/TGFB3/THBS1/TLR4	22
GO:0043393	GO:0043393	regulation of protein binding	10/100	46/1716	0.000201938	0.00400796	0.00308041	ANXA2/APOE/APP/ITGA4/LRP1/LRPAP1/MMP9/NRP1/PLXND1/SPON1	10
GO:1903035	GO:1903035	negative regulation of response to wounding	10/100	46/1716	0.000201938	0.00400796	0.00308041	ANXA2/APOE/MDK/PLAT/PLAU/SERPINE1/SERPINE2/SERPING1/TFPI/THBS1	10
GO:0035987	GO:0035987	endodermal cell differentiation	7/100	23/1716	0.000209762	0.00401207	0.00308358	COL5A1/ITGA4/ITGA5/ITGAV/ITGB2/ITGB5/MMP9	7
GO:0043200	GO:0043200	response to amino acid	7/100	23/1716	0.000209762	0.00401207	0.00308358	CCN2/COL1A1/COL1A2/COL3A1/EGFR/PDGFC/PDGFD	7
GO:0032373	GO:0032373	positive regulation of sterol transport	5/100	11/1716	0.000212489	0.00401207	0.00308358	ABCA1/ANXA2/APOE/LRP1/PLTP	5
GO:0032376	GO:0032376	positive regulation of cholesterol transport	5/100	11/1716	0.000212489	0.00401207	0.00308358	ABCA1/ANXA2/APOE/LRP1/PLTP	5
GO:0070542	GO:0070542	response to fatty acid	5/100	11/1716	0.000212489	0.00401207	0.00308358	CCN2/CD36/LPL/PLAT/TLR2	5
GO:0071404	GO:0071404	cellular response to low-density lipoprotein particle stimulus	5/100	11/1716	0.000212489	0.00401207	0.00308358	ABCA1/CD36/ITGB1/ITGB2/LPL	5
GO:0072593	GO:0072593	reactive oxygen species metabolic process	9/100	38/1716	0.000214137	0.00401207	0.00308358	CCN1/CCN2/CD36/ITGB2/PDGFRB/TGFB1/TGFBR2/THBS1/TLR4	9
GO:0022607	GO:0022607	cellular component assembly	31/100	289/1716	0.000229161	0.00425948	0.00327373	ABCA1/ANXA2/APOE/APP/CALR/CCN2/CD36/CD47/COL1A2/COL3A1/COMP/CXCL12/EGFR/GPC1/ITGA5/ITGA6/ITGB1/ITGB5/LTBP3/NRP1/PDGFC/PDGFRB/PLXND1/SELP/SFRP1/TGFB1/TGFB3/THBS1/THBS2/TLR2/TLR4	31
GO:0043066	GO:0043066	negative regulation of apoptotic process	24/100	199/1716	0.000245688	0.00448738	0.00344888	ACKR3/APOE/CCN1/CD44/COMP/CXCL12/DDR2/EGFR/FSTL1/ITGA5/ITGA6/ITGAV/ITGB1/LTF/MDK/MMP9/NRP1/PDGFRB/PLXND1/SERPINE1/SFRP1/TGFB3/THBS1/TIMP1	24
GO:0010714	GO:0010714	positive regulation of collagen metabolic process	6/100	17/1716	0.00024717	0.00448738	0.00344888	CCN2/DDR2/ENG/PDGFRB/TGFB1/TGFB3	6
GO:0071229	GO:0071229	cellular response to acid chemical	6/100	17/1716	0.00024717	0.00448738	0.00344888	COL1A1/COL1A2/COL3A1/EGFR/PDGFC/PDGFD	6
GO:0010941	GO:0010941	regulation of cell death	34/100	332/1716	0.000257805	0.00460225	0.00353717	ACKR3/APOE/CALR/CCN1/CCN2/CD248/CD36/CD44/COMP/CXCL12/DDR2/EGFR/FSTL1/ITGA4/ITGA5/ITGA6/ITGAV/ITGB1/ITGB2/LRP1/LRPAP1/LTF/MDK/MMP9/NRP1/PDGFRB/PLXND1/SERPINE1/SERPINF1/SFRP1/TGFB3/THBS1/TIMP1/TLR4	34
GO:0048144	GO:0048144	fibroblast proliferation	8/100	31/1716	0.000259393	0.00460225	0.00353717	CD248/COL3A1/DDR2/EGFR/PDGFC/PDGFD/PDGFRB/SFRP1	8
GO:1903036	GO:1903036	positive regulation of response to wounding	8/100	31/1716	0.000259393	0.00460225	0.00353717	CD36/DDR2/ITGB1/MDK/PLAT/PLAU/SERPINE1/THBS1	8
GO:0048661	GO:0048661	positive regulation of smooth muscle cell proliferation	9/100	39/1716	0.000265043	0.00466714	0.00358704	DDR2/MMP9/NOTCH3/PDGFD/PDGFRB/TGFB1/TGFBR2/THBS1/TLR4	9
GO:0001706	GO:0001706	endoderm formation	7/100	24/1716	0.000282111	0.00493063	0.00378955	COL5A1/ITGA4/ITGA5/ITGAV/ITGB2/ITGB5/MMP9	7
GO:0043069	GO:0043069	negative regulation of programmed cell death	24/100	201/1716	0.000288045	0.00499704	0.00384059	ACKR3/APOE/CCN1/CD44/COMP/CXCL12/DDR2/EGFR/FSTL1/ITGA5/ITGA6/ITGAV/ITGB1/LTF/MDK/MMP9/NRP1/PDGFRB/PLXND1/SERPINE1/SFRP1/TGFB3/THBS1/TIMP1	24
GO:0048598	GO:0048598	embryonic morphogenesis	19/100	142/1716	0.000324585	0.00558954	0.00429597	CCN1/COL5A1/EFEMP1/ENG/FBN1/FZD2/FZD6/ITGA4/ITGA5/ITGAV/ITGB1/ITGB2/ITGB5/JAG2/MMP9/SFRP1/TGFB1/TGFB3/TGFBR2	19
GO:1904994	GO:1904994	regulation of leukocyte adhesion to vascular endothelial cell	5/100	12/1716	0.000347506	0.00586991	0.00451146	CXCL12/ITGA4/ITGB2/MDK/SELP	5
GO:0040013	GO:0040013	negative regulation of locomotion	17/100	120/1716	0.000351066	0.00586991	0.00451146	APOE/CALR/COL3A1/CXCL12/DCN/ENG/FBLN1/LRP1/MMRN2/NRP1/SEMA3C/SERPINE1/SERPINF1/SFRP1/TGFB1/THBS1/TIMP1	17
GO:0010718	GO:0010718	positive regulation of epithelial to mesenchymal transition	6/100	18/1716	0.000353398	0.00586991	0.00451146	COL1A1/ENG/MDK/TGFB1/TGFB3/TGFBR2	6
GO:0014911	GO:0014911	positive regulation of smooth muscle cell migration	6/100	18/1716	0.000353398	0.00586991	0.00451146	DDR2/MDK/NRP1/PDGFD/PDGFRB/TLR4	6
GO:0032965	GO:0032965	regulation of collagen biosynthetic process	6/100	18/1716	0.000353398	0.00586991	0.00451146	CCN2/DDR2/ENG/PDGFRB/TGFB1/TGFB3	6
GO:0090303	GO:0090303	positive regulation of wound healing	7/100	25/1716	0.000373275	0.00615641	0.00473165	CD36/DDR2/ITGB1/PLAT/PLAU/SERPINE1/THBS1	7
GO:0048660	GO:0048660	regulation of smooth muscle cell proliferation	11/100	59/1716	0.000405495	0.00659493	0.00506869	APOE/DDR2/MMP9/NOTCH3/PDGFD/PDGFRB/TGFB1/TGFB3/TGFBR2/THBS1/TLR4	11
GO:0051098	GO:0051098	regulation of binding	11/100	59/1716	0.000405495	0.00659493	0.00506869	ANXA2/APOE/APP/ITGA4/LRP1/LRPAP1/MMP9/NRP1/PLXND1/SPON1/TGFB1	11
GO:0000302	GO:0000302	response to reactive oxygen species	8/100	33/1716	0.000414039	0.00668744	0.00513979	APOE/CD36/COL1A1/DDR2/EGFR/MMP9/PDGFD/PDGFRB	8
GO:0001667	GO:0001667	ameboidal-type cell migration	19/100	145/1716	0.000428672	0.00687637	0.005285	APOE/CALR/CD248/CLEC14A/DCN/DDR2/FSTL1/ITGA4/ITGB1/MMP9/MMRN2/NRP1/PLXND1/SEMA3C/SERPINF1/TGFB1/TGFBR2/THBS1/TIMP1	19
GO:0030336	GO:0030336	negative regulation of cell migration	14/100	90/1716	0.000467252	0.00744425	0.00572146	APOE/CALR/COL3A1/CXCL12/DCN/ENG/LRP1/MMRN2/SERPINE1/SERPINF1/SFRP1/TGFB1/THBS1/TIMP1	14
GO:0048659	GO:0048659	smooth muscle cell proliferation	11/100	60/1716	0.000472643	0.00747925	0.00574836	APOE/DDR2/MMP9/NOTCH3/PDGFD/PDGFRB/TGFB1/TGFB3/TGFBR2/THBS1/TLR4	11
GO:0006898	GO:0006898	receptor-mediated endocytosis	15/100	101/1716	0.000484688	0.00753634	0.00579223	ACKR3/ANXA2/APOE/C3/CD36/CD63/HSPG2/ITGA4/ITGAV/ITGB1/ITGB2/LRP1/LRPAP1/SERPINE1/TGFBR2	15
GO:0060349	GO:0060349	bone morphogenesis	7/100	26/1716	0.00048663	0.00753634	0.00579223	COL1A1/COL3A1/COMP/LTBP3/LTF/TGFB3/TGFBR2	7
GO:0051128	GO:0051128	regulation of cellular component organization	39/100	415/1716	0.000491855	0.00753634	0.00579223	ABCA1/ANXA2/APOE/APP/C3/CALR/CCN2/CD36/CD44/CD47/CD63/COL5A1/CXCL12/DCN/DDR1/DDR2/EGFR/ITGA6/ITGAV/LRP1/LRPAP1/MDK/MMP9/NRP1/PDGFRB/PLXND1/SELP/SEMA3C/SERPINE1/SERPINE2/SERPINF1/SFRP1/SLIT3/TGFB1/TGFB3/THBS1/THBS2/TLR2/TLR4	39
GO:0048008	GO:0048008	platelet-derived growth factor receptor signaling pathway	6/100	19/1716	0.00049234	0.00753634	0.00579223	LRP1/NRP1/PDGFC/PDGFD/PDGFRB/PLAT	6
GO:0097242	GO:0097242	amyloid-beta clearance	6/100	19/1716	0.00049234	0.00753634	0.00579223	APOE/C3/CD36/ITGB2/LRP1/LRPAP1	6
GO:0051130	GO:0051130	positive regulation of cellular component organization	26/100	234/1716	0.00049861	0.00758275	0.00582791	ABCA1/ANXA2/APOE/APP/C3/CCN2/CD36/CD47/CD63/CXCL12/DCN/DDR2/ITGA6/LRP1/MDK/MMP9/NRP1/PDGFRB/PLXND1/SERPINE1/SERPINF1/SFRP1/TGFB1/TGFB3/THBS2/TLR4	26
GO:1901652	GO:1901652	response to peptide	17/100	124/1716	0.000524508	0.00788195	0.00605786	APP/CCN2/CD36/COL1A1/COL3A1/CXCL12/DDR2/FBN1/ITGA4/LPL/LRP1/MMP9/PLAT/SERPINF1/TIMP1/TLR2/TLR4	17
GO:0006915	GO:0006915	apoptotic process	34/100	344/1716	0.000527317	0.00788195	0.00605786	ACKR3/APOE/APP/CALR/CCN1/CD248/CD44/COMP/CXCL12/DDR2/EGFR/FSTL1/ITGA4/ITGA5/ITGA6/ITGAV/ITGB1/ITGB2/JAG2/LTF/MDK/MMP9/NRP1/PDGFRB/PLXND1/SERPINE1/SFRP1/SLIT3/TGFB1/TGFB3/TGFBR2/THBS1/TIMP1/TLR2	34
GO:0060429	GO:0060429	epithelium development	27/100	248/1716	0.00052838	0.00788195	0.00605786	C3/CCN1/CD44/COL18A1/COL5A1/DDR1/EGFR/ENG/FSTL1/FZD2/FZD6/ITGA5/ITGB1/JAG2/MDK/MMP9/MMRN2/NRP1/PLXND1/PSAP/ROBO4/SEMA3C/SERPINE1/SERPINE2/SFRP1/TGFB1/TGFBR2	27
GO:0010934	GO:0010934	macrophage cytokine production	5/100	13/1716	0.000538741	0.00788583	0.00606084	CD36/SPON2/TGFB1/TGFB3/TLR4	5
GO:0010935	GO:0010935	regulation of macrophage cytokine production	5/100	13/1716	0.000538741	0.00788583	0.00606084	CD36/SPON2/TGFB1/TGFB3/TLR4	5
GO:0051496	GO:0051496	positive regulation of stress fiber assembly	5/100	13/1716	0.000538741	0.00788583	0.00606084	CCN2/CD47/NRP1/SFRP1/TGFB3	5
GO:0001101	GO:0001101	response to acid chemical	7/100	27/1716	0.000625883	0.00903841	0.00694669	CCN2/COL1A1/COL1A2/COL3A1/EGFR/PDGFC/PDGFD	7
GO:2000377	GO:2000377	regulation of reactive oxygen species metabolic process	7/100	27/1716	0.000625883	0.00903841	0.00694669	CD36/ITGB2/PDGFRB/TGFB1/TGFBR2/THBS1/TLR4	7
GO:0045596	GO:0045596	negative regulation of cell differentiation	22/100	186/1716	0.000629061	0.00903841	0.00694669	ABCA1/APP/CALR/COL5A1/CR1/EFEMP1/EGFR/FBLN1/FBN1/ITGAV/ITGB1/LTBP3/LTF/MDK/MMP9/NOTCH3/NRP1/SEMA3C/SFRP1/TGFB1/TLR4/VASN	22
GO:0051604	GO:0051604	protein maturation	11/100	62/1716	0.000635182	0.0090707	0.0069715	ANXA2/CALR/COMP/F8/FBLN1/PLAT/PLAU/SERPINE1/SERPINE2/SPON1/THBS1	11
GO:0002691	GO:0002691	regulation of cellular extravasation	6/100	20/1716	0.000670459	0.00929122	0.00714099	CD47/CXCL12/ITGA4/MDK/PDGFD/SELP	6
GO:0019915	GO:0019915	lipid storage	6/100	20/1716	0.000670459	0.00929122	0.00714099	ABCA1/APOE/C3/CD36/ITGAV/LPL	6
GO:0030038	GO:0030038	contractile actin filament bundle assembly	6/100	20/1716	0.000670459	0.00929122	0.00714099	CCN2/CD47/ITGB5/NRP1/SFRP1/TGFB3	6
GO:0042730	GO:0042730	fibrinolysis	6/100	20/1716	0.000670459	0.00929122	0.00714099	ANXA2/PLAT/PLAU/SERPINE1/SERPING1/THBS1	6
GO:0043149	GO:0043149	stress fiber assembly	6/100	20/1716	0.000670459	0.00929122	0.00714099	CCN2/CD47/ITGB5/NRP1/SFRP1/TGFB3	6

## Sheet: stRNA_colon4_lr_go
	ID	Description	GeneRatio	BgRatio	pvalue	p.adjust	qvalue	geneID	Count
GO:0031589	GO:0031589	cell-substrate adhesion	29/89	134/1716	1.89282e-12	4.09534e-09	3.24608e-09	ADAM15/ADAM9/CALR/CCN2/CD36/CD44/CD63/COL1A1/COL3A1/DDR1/FBLN1/FGA/FGB/FN1/ITGA1/ITGA11/ITGA2/ITGA3/ITGA4/ITGA5/ITGAV/ITGB1/ITGB2/JAG1/LAMB1/MDK/NRP1/THBS1/THY1	29
GO:0007229	GO:0007229	integrin-mediated signaling pathway	19/89	55/1716	3.50628e-12	4.09534e-09	3.24608e-09	ADAM15/ADAM9/CCN2/CD63/COL3A1/FN1/ITGA1/ITGA11/ITGA2/ITGA3/ITGA4/ITGA5/ITGAV/ITGB1/ITGB2/LAMB1/NRP1/THY1/TIMP1	19
GO:0007160	GO:0007160	cell-matrix adhesion	24/89	94/1716	5.56497e-12	4.33326e-09	3.43466e-09	ADAM15/ADAM9/CCN2/CD36/CD44/CD63/COL3A1/DDR1/FGA/FGB/FN1/ITGA1/ITGA11/ITGA2/ITGA3/ITGA4/ITGA5/ITGAV/ITGB1/ITGB2/JAG1/NRP1/THBS1/THY1	24
GO:0009611	GO:0009611	response to wounding	34/89	204/1716	3.73736e-11	2.18262e-08	1.73001e-08	APOE/CAV1/CCN2/CCN4/CD36/CD44/CD59/COL1A1/COL3A1/DDR1/DDR2/EDNRA/F2R/FBLN1/FGA/FGB/FN1/GRN/IGF1R/ITGA2/ITGA5/ITGB1/MCAM/MDK/MMP2/MYL9/NRP1/PLAT/SCARF1/SERPINA1/SERPING1/THBS1/THY1/TIMP1	34
GO:0042060	GO:0042060	wound healing	25/89	160/1716	1.34664e-07	4.90985e-05	3.89169e-05	APOE/CAV1/CCN4/CD36/CD44/CD59/COL1A1/COL3A1/DDR1/DDR2/F2R/FBLN1/FGA/FGB/FN1/ITGA2/ITGA5/ITGB1/MCAM/MYL9/PLAT/SERPINA1/SERPING1/THBS1/TIMP1	25
GO:1903036	GO:1903036	positive regulation of response to wounding	11/89	31/1716	1.42161e-07	4.90985e-05	3.89169e-05	CCN4/CD36/DDR2/F2R/GRN/IGF1R/ITGB1/MDK/PLAT/SCARF1/THBS1	11
GO:0010810	GO:0010810	regulation of cell-substrate adhesion	16/89	69/1716	1.47127e-07	4.90985e-05	3.89169e-05	ADAM15/CALR/CD36/COL1A1/DDR1/FBLN1/FGA/FGB/FN1/ITGA3/ITGA5/JAG1/MDK/NRP1/THBS1/THY1	16
GO:0034113	GO:0034113	heterotypic cell-cell adhesion	12/89	39/1716	2.2345e-07	6.04794e-05	4.79376e-05	CD2/CD44/CXADR/FGA/FGB/ITGA4/ITGA5/ITGAV/ITGB1/ITGB2/PTPRC/THY1	12
GO:0072359	GO:0072359	circulatory system development	36/89	307/1716	2.33011e-07	6.04794e-05	4.79376e-05	ACKR3/ADAM15/APOE/C3/CALR/CAV1/CCN2/COL18A1/COL1A1/COL1A2/COL3A1/COL4A1/COL4A2/CXADR/EDNRA/EGFR/FBN1/FN1/GRN/HSPG2/IGF1R/ITGA3/ITGA5/ITGAV/ITGB1/JAG1/LRP1/MCAM/MDK/MMP2/NOTCH3/NRP1/THBS1/THBS2/THY1/TNFRSF1B	36
GO:1903034	GO:1903034	regulation of response to wounding	16/89	73/1716	3.42497e-07	8.00073e-05	6.3416e-05	APOE/CAV1/CCN4/CD36/DDR2/F2R/FGA/FGB/GRN/IGF1R/ITGB1/MDK/PLAT/SCARF1/SERPING1/THBS1	16
GO:0010243	GO:0010243	response to organonitrogen compound	28/89	211/1716	7.18305e-07	0.000152542	0.000120909	ABCA1/APOE/APP/CALR/CAV1/CCN2/CD36/COL1A1/COL1A2/COL3A1/COL4A1/DDR2/EDNRA/EGFR/FBN1/GNAI2/IGF1R/ITGA2/ITGA4/ITGB1/ITGB2/JAG1/LRP1/LRP6/MMP2/PLAT/TIMP1/VIM	28
GO:0038065	GO:0038065	collagen-activated signaling pathway	7/89	13/1716	1.06457e-06	0.000207237	0.000164262	COL1A1/COL4A1/COL4A2/DDR1/DDR2/ITGA11/ITGA2	7
GO:0030162	GO:0030162	regulation of proteolysis	20/89	122/1716	1.49639e-06	0.000250059	0.000198204	A2M/ADAM9/APOE/APP/C3/CAV1/CCN2/CD44/F2R/FBLN1/FN1/GLG1/GRN/LRP1/PLAT/SERPINA1/SERPING1/THBS1/TIMP1/TNFRSF1B	20
GO:0030335	GO:0030335	positive regulation of cell migration	29/89	233/1716	1.72739e-06	0.000250059	0.000198204	ACKR3/ADAM9/APP/CALR/CAV1/CCN4/CD74/COL1A1/DDR2/EGFR/F2R/FN1/GNAI2/GRN/IGF1R/ITGA2/ITGA3/ITGA4/ITGA5/ITGAV/ITGB1/LAMB1/MCAM/MDK/MMP2/NRP1/PTPRC/THBS1/THY1	29
GO:0030198	GO:0030198	extracellular matrix organization	18/89	102/1716	1.81978e-06	0.000250059	0.000198204	ADAM15/APP/CAV1/CCN2/COL18A1/COL1A1/COL1A2/COL3A1/COL4A1/COL4A2/DDR1/DDR2/FBLN1/ITGB1/LAMB1/LRP1/MMP2/TNFRSF1B	18
GO:0043062	GO:0043062	extracellular structure organization	18/89	102/1716	1.81978e-06	0.000250059	0.000198204	ADAM15/APP/CAV1/CCN2/COL18A1/COL1A1/COL1A2/COL3A1/COL4A1/COL4A2/DDR1/DDR2/FBLN1/ITGB1/LAMB1/LRP1/MMP2/TNFRSF1B	18
GO:0045229	GO:0045229	external encapsulating structure organization	18/89	102/1716	1.81978e-06	0.000250059	0.000198204	ADAM15/APP/CAV1/CCN2/COL18A1/COL1A1/COL1A2/COL3A1/COL4A1/COL4A2/DDR1/DDR2/FBLN1/ITGB1/LAMB1/LRP1/MMP2/TNFRSF1B	18
GO:2000147	GO:2000147	positive regulation of cell motility	29/89	239/1716	2.99295e-06	0.000383594	0.000304047	ACKR3/ADAM9/APP/CALR/CAV1/CCN4/CD74/COL1A1/DDR2/EGFR/F2R/FN1/GNAI2/GRN/IGF1R/ITGA2/ITGA3/ITGA4/ITGA5/ITGAV/ITGB1/LAMB1/MCAM/MDK/MMP2/NRP1/PTPRC/THBS1/THY1	29
GO:0048646	GO:0048646	anatomical structure formation involved in morphogenesis	36/89	339/1716	3.11998e-06	0.000383594	0.000304047	ACKR3/ADAM15/ADAM9/C3/CAV1/CCN2/CD36/COL18A1/COL1A1/COL3A1/COL4A1/COL4A2/EDNRA/FN1/GRN/HSPG2/ITGA2/ITGA3/ITGA4/ITGA5/ITGAV/ITGB1/ITGB2/JAG1/LAMB1/LRP6/MCAM/MDK/MMP2/MYL9/NECTIN2/NOTCH3/NRP1/THBS1/THBS2/THY1	36
GO:2000145	GO:2000145	regulation of cell motility	37/89	355/1716	3.3555e-06	0.000391923	0.000310649	ACKR3/ADAM15/ADAM9/APOE/APP/CALR/CAV1/CCN4/CD74/COL1A1/COL3A1/DDR2/EGFR/F2R/FBLN1/FN1/GNAI2/GRN/IGF1R/ITGA2/ITGA3/ITGA4/ITGA5/ITGAV/ITGB1/JAG1/LAMB1/LRP1/MCAM/MDK/MMP2/NRP1/PTPRC/SELE/THBS1/THY1/TIMP1	37
GO:0032963	GO:0032963	collagen metabolic process	10/89	34/1716	3.98955e-06	0.00044379	0.00035176	ADAM15/CCN2/COL1A1/COL1A2/DDR2/F2R/ITGA2/ITGB1/MMP2/VIM	10
GO:0001568	GO:0001568	blood vessel development	29/89	246/1716	5.53131e-06	0.000581017	0.00046053	ACKR3/ADAM15/APOE/C3/CAV1/CCN2/COL18A1/COL1A1/COL1A2/COL3A1/COL4A1/COL4A2/EDNRA/FN1/GRN/HSPG2/ITGA5/ITGAV/ITGB1/JAG1/LRP1/MCAM/MDK/MMP2/NOTCH3/NRP1/THBS1/THBS2/THY1	29
GO:0040017	GO:0040017	positive regulation of locomotion	29/89	247/1716	6.02474e-06	0.000581017	0.00046053	ACKR3/ADAM9/APP/CALR/CAV1/CCN4/CD74/COL1A1/DDR2/EGFR/F2R/FN1/GNAI2/GRN/IGF1R/ITGA2/ITGA3/ITGA4/ITGA5/ITGAV/ITGB1/LAMB1/MCAM/MDK/MMP2/NRP1/PTPRC/THBS1/THY1	29
GO:1901698	GO:1901698	response to nitrogen compound	28/89	234/1716	6.36152e-06	0.000581017	0.00046053	ABCA1/APOE/APP/CALR/CAV1/CCN2/CD36/COL1A1/COL1A2/COL3A1/COL4A1/DDR2/EDNRA/EGFR/FBN1/GNAI2/IGF1R/ITGA2/ITGA4/ITGB1/ITGB2/JAG1/LRP1/LRP6/MMP2/PLAT/TIMP1/VIM	28
GO:0051248	GO:0051248	negative regulation of protein metabolic process	21/89	145/1716	6.38175e-06	0.000581017	0.00046053	A2M/APOE/APP/C3/CALR/CAV1/CD44/EGFR/FBLN1/GLG1/GNAI2/ITGAV/LRP1/LRP6/PLAT/PTPRC/SERPINA1/SERPING1/THBS1/THY1/TIMP1	21
GO:0030334	GO:0030334	regulation of cell migration	36/89	349/1716	6.4668e-06	0.000581017	0.00046053	ACKR3/ADAM15/ADAM9/APOE/APP/CALR/CAV1/CCN4/CD74/COL1A1/COL3A1/DDR2/EGFR/F2R/FN1/GNAI2/GRN/IGF1R/ITGA2/ITGA3/ITGA4/ITGA5/ITGAV/ITGB1/JAG1/LAMB1/LRP1/MCAM/MDK/MMP2/NRP1/PTPRC/SELE/THBS1/THY1/TIMP1	36
GO:0007596	GO:0007596	blood coagulation	16/89	90/1716	6.7929e-06	0.000587712	0.000465837	APOE/CAV1/CD36/CD59/COL3A1/F2R/FBLN1/FGA/FGB/FN1/ITGA2/MYL9/PLAT/SERPINA1/SERPING1/THBS1	16
GO:0050817	GO:0050817	coagulation	16/89	91/1716	7.8995e-06	0.000656639	0.000520471	APOE/CAV1/CD36/CD59/COL3A1/F2R/FBLN1/FGA/FGB/FN1/ITGA2/MYL9/PLAT/SERPINA1/SERPING1/THBS1	16
GO:1901652	GO:1901652	response to peptide	19/89	124/1716	8.30005e-06	0.000656639	0.000520471	APP/CAV1/CCN2/CD36/COL1A1/COL3A1/DDR2/EDNRA/FBN1/GNAI2/IGF1R/ITGA4/JAG1/LRP1/LRP6/MMP2/PLAT/TIMP1/VIM	19
GO:0001944	GO:0001944	vasculature development	29/89	251/1716	8.43287e-06	0.000656639	0.000520471	ACKR3/ADAM15/APOE/C3/CAV1/CCN2/COL18A1/COL1A1/COL1A2/COL3A1/COL4A1/COL4A2/EDNRA/FN1/GRN/HSPG2/ITGA5/ITGAV/ITGB1/JAG1/LRP1/MCAM/MDK/MMP2/NOTCH3/NRP1/THBS1/THBS2/THY1	29
GO:0006508	GO:0006508	proteolysis	25/89	198/1716	8.96723e-06	0.000660061	0.000523183	A2M/ADAM15/ADAM9/APOE/APP/C3/CALR/CAV1/CCN2/CD44/F2R/FBLN1/FGA/FGB/FN1/GLG1/GRN/LRP1/MMP2/PLAT/SERPINA1/SERPING1/THBS1/TIMP1/TNFRSF1B	25
GO:0007599	GO:0007599	hemostasis	16/89	92/1716	9.16498e-06	0.000660061	0.000523183	APOE/CAV1/CD36/CD59/COL3A1/F2R/FBLN1/FGA/FGB/FN1/ITGA2/MYL9/PLAT/SERPINA1/SERPING1/THBS1	16
GO:0001704	GO:0001704	formation of primary germ layer	11/89	45/1716	9.32449e-06	0.000660061	0.000523183	COL4A2/FN1/ITGA2/ITGA3/ITGA4/ITGA5/ITGAV/ITGB1/ITGB2/LAMB1/MMP2	11
GO:0035987	GO:0035987	endodermal cell differentiation	8/89	23/1716	9.89556e-06	0.000660458	0.000523498	COL4A2/FN1/ITGA4/ITGA5/ITGAV/ITGB2/LAMB1/MMP2	8
GO:0043200	GO:0043200	response to amino acid	8/89	23/1716	9.89556e-06	0.000660458	0.000523498	CCN2/COL1A1/COL1A2/COL3A1/COL4A1/EGFR/IGF1R/MMP2	8
GO:0009968	GO:0009968	negative regulation of signal transduction	26/89	213/1716	1.06402e-05	0.000690432	0.000547255	ACKR3/APOE/CALR/CAV1/CD44/CD46/CD74/EGFR/FBLN1/FBN1/FGA/FGB/GLG1/GNAI2/IGF1R/IGFBP4/ITGA1/ITGA3/ITGAV/ITGB1/LRP1/MDK/NRP1/PTPRC/THBS1/THY1	26
GO:0048514	GO:0048514	blood vessel morphogenesis	27/89	228/1716	1.2219e-05	0.000739924	0.000586485	ACKR3/ADAM15/APOE/C3/CAV1/CCN2/COL18A1/COL3A1/COL4A1/COL4A2/EDNRA/FN1/GRN/HSPG2/ITGA5/ITGAV/ITGB1/JAG1/LRP1/MCAM/MDK/MMP2/NOTCH3/NRP1/THBS1/THBS2/THY1	27
GO:0030155	GO:0030155	regulation of cell adhesion	31/89	284/1716	1.23188e-05	0.000739924	0.000586485	ADAM15/ADAM9/CALR/CAV1/CD36/CD44/CD46/CD74/COL1A1/DDR1/EPCAM/FBLN1/FGA/FGB/FN1/ITGA2/ITGA3/ITGA4/ITGA5/ITGAV/ITGB2/JAG1/LAMB1/LGALS1/MDK/MMP2/NRP1/PTPRC/SELE/THBS1/THY1	31
GO:0009888	GO:0009888	tissue development	40/89	421/1716	1.23532e-05	0.000739924	0.000586485	ADAM15/ADAM9/C3/CALR/CAV1/CCN2/CCN4/CD44/COL18A1/COL1A1/COL1A2/COL3A1/COL4A1/COL4A2/CXADR/DDR1/DDR2/EDNRA/EGFR/EPCAM/FN1/GLG1/HSPG2/ITGA2/ITGA3/ITGA4/ITGA5/ITGAV/ITGB1/ITGB2/JAG1/LAMB1/LRP6/MDK/MMP2/NRP1/PSAP/PTPRC/TIMP1/VIM	40
GO:0001706	GO:0001706	endoderm formation	8/89	24/1716	1.42182e-05	0.000830344	0.000658153	COL4A2/FN1/ITGA4/ITGA5/ITGAV/ITGB2/LAMB1/MMP2	8
GO:0034446	GO:0034446	substrate adhesion-dependent cell spreading	10/89	39/1716	1.55881e-05	0.000850018	0.000673748	CALR/FBLN1/FGA/FGB/FN1/ITGA4/ITGAV/LAMB1/MDK/NRP1	10
GO:0008219	GO:0008219	cell death	38/89	393/1716	1.56901e-05	0.000850018	0.000673748	ACKR3/APOE/APP/C1QA/CALR/CAV1/CCN2/CCN4/CD14/CD2/CD36/CD44/CD74/DDR2/EDNRA/EGFR/F2R/FGA/FGB/GNAI2/GRN/IGF1R/ITGA1/ITGA4/ITGA5/ITGAV/ITGB1/ITGB2/LGALS1/LRP1/LRP6/MDK/MMP2/NRP1/PTPRC/THBS1/TIMP1/TNFRSF1B	38
GO:0016192	GO:0016192	vesicle-mediated transport	29/89	259/1716	1.61031e-05	0.000850018	0.000673748	ABCA1/ACKR3/APOE/APP/C3/CALR/CAV1/CD14/CD36/CD63/CD93/FGA/FGB/GNAI2/HSPG2/IGF1R/ITGA2/ITGA4/ITGAV/ITGB1/ITGB2/LRP1/LRP6/NRP1/PTPRC/SCARF1/SELE/SPON2/THBS1	29
GO:0010941	GO:0010941	regulation of cell death	34/89	332/1716	1.63027e-05	0.000850018	0.000673748	ACKR3/APOE/C1QA/CALR/CAV1/CCN2/CCN4/CD36/CD44/CD74/DDR2/EGFR/F2R/FGA/FGB/GNAI2/GRN/IGF1R/ITGA1/ITGA4/ITGA5/ITGAV/ITGB1/ITGB2/LGALS1/LRP1/LRP6/MDK/MMP2/NRP1/PTPRC/THBS1/TIMP1/TNFRSF1B	34
GO:0040012	GO:0040012	regulation of locomotion	37/89	378/1716	1.63745e-05	0.000850018	0.000673748	ACKR3/ADAM15/ADAM9/APOE/APP/CALR/CAV1/CCN4/CD74/COL1A1/COL3A1/DDR2/EGFR/F2R/FBLN1/FN1/GNAI2/GRN/IGF1R/ITGA2/ITGA3/ITGA4/ITGA5/ITGAV/ITGB1/JAG1/LAMB1/LRP1/MCAM/MDK/MMP2/NRP1/PTPRC/SELE/THBS1/THY1/TIMP1	37
GO:0061041	GO:0061041	regulation of wound healing	12/89	57/1716	1.86379e-05	0.000946482	0.000750208	APOE/CAV1/CCN4/CD36/DDR2/F2R/FGA/FGB/ITGB1/PLAT/SERPING1/THBS1	12
GO:0052547	GO:0052547	regulation of peptidase activity	15/89	89/1716	2.70557e-05	0.00134472	0.00106587	A2M/APP/C3/CAV1/CCN2/CD44/F2R/FBLN1/FN1/GRN/LRP1/SERPINA1/SERPING1/THBS1/TIMP1	15
GO:0006897	GO:0006897	endocytosis	21/89	160/1716	3.14044e-05	0.00151123	0.00119784	ABCA1/ACKR3/APOE/APP/C3/CAV1/CD14/CD36/CD63/HSPG2/ITGA2/ITGA4/ITGAV/ITGB1/ITGB2/LRP1/LRP6/SCARF1/SELE/SPON2/THBS1	21
GO:0006898	GO:0006898	receptor-mediated endocytosis	16/89	101/1716	3.16995e-05	0.00151123	0.00119784	ACKR3/APOE/C3/CAV1/CD14/CD36/CD63/HSPG2/ITGA4/ITGAV/ITGB1/ITGB2/LRP1/LRP6/SCARF1/SELE	16
GO:0045785	GO:0045785	positive regulation of cell adhesion	23/89	187/1716	3.57676e-05	0.00167106	0.00132453	ADAM9/CALR/CAV1/CD36/CD44/CD46/CD74/FGA/FGB/FN1/ITGA2/ITGA3/ITGA4/ITGA5/ITGAV/ITGB2/LAMB1/LGALS1/MDK/NRP1/PTPRC/SELE/THY1	23
GO:0051336	GO:0051336	regulation of hydrolase activity	25/89	214/1716	3.6902e-05	0.00169026	0.00133975	A2M/APP/C3/CAV1/CCN2/CD44/EDNRA/EGFR/F2R/FBLN1/FN1/GNAI2/GRN/ITGA1/ITGA2/ITGB1/LRP1/PSAP/PTPRC/SELE/SERPINA1/SERPING1/THBS1/THY1/TIMP1	25
GO:0001101	GO:0001101	response to acid chemical	8/89	27/1716	3.77224e-05	0.0016946	0.00134319	CCN2/COL1A1/COL1A2/COL3A1/COL4A1/EGFR/IGF1R/MMP2	8
GO:0010811	GO:0010811	positive regulation of cell-substrate adhesion	10/89	43/1716	3.95553e-05	0.00174342	0.00138188	CALR/CD36/FGA/FGB/FN1/ITGA3/ITGA5/MDK/NRP1/THY1	10
GO:0080134	GO:0080134	regulation of response to stress	31/89	302/1716	4.52836e-05	0.00191419	0.00151724	A2M/ACKR3/APOE/APP/C3/CAV1/CCN2/CCN4/CD36/CD44/CD74/DDR2/EGFR/F2R/FGA/FGB/GRN/IGF1R/ITGA2/ITGB1/LGALS1/MDK/NECTIN2/PLAT/PTPRC/SCARF1/SELE/SERPING1/THBS1/THY1/TNFRSF1B	31
GO:0071559	GO:0071559	response to transforming growth factor beta	12/89	62/1716	4.58881e-05	0.00191419	0.00151724	ADAM9/CAV1/COL1A1/COL1A2/COL3A1/COL4A2/DDR2/FBN1/GLG1/IGF1R/ITGA3/THBS1	12
GO:0071560	GO:0071560	cellular response to transforming growth factor beta stimulus	12/89	62/1716	4.58881e-05	0.00191419	0.00151724	ADAM9/CAV1/COL1A1/COL1A2/COL3A1/COL4A2/DDR2/FBN1/GLG1/IGF1R/ITGA3/THBS1	12
GO:0033627	GO:0033627	cell adhesion mediated by integrin	11/89	53/1716	4.95795e-05	0.00203189	0.00161053	ADAM9/FBN1/ITGA1/ITGA11/ITGA2/ITGA3/ITGA4/ITGA5/ITGAV/ITGB1/ITGB2	11
GO:0010608	GO:0010608	post-transcriptional regulation of gene expression	8/89	28/1716	5.05882e-05	0.00203748	0.00161496	APP/CALR/CAV1/EGFR/ITGA2/THBS1/TNFRSF1B/VIM	8
GO:0006909	GO:0006909	phagocytosis	14/89	83/1716	5.15524e-05	0.00204113	0.00161785	ABCA1/C3/CALR/CD14/CD36/CD93/ITGA2/ITGAV/ITGB1/ITGB2/LRP1/PTPRC/SPON2/THBS1	14
GO:0001525	GO:0001525	angiogenesis	24/89	205/1716	5.3705e-05	0.00209092	0.00165732	ACKR3/ADAM15/C3/CAV1/CCN2/COL18A1/COL4A1/COL4A2/EDNRA/FN1/GRN/HSPG2/ITGA5/ITGAV/ITGB1/JAG1/MCAM/MDK/MMP2/NOTCH3/NRP1/THBS1/THBS2/THY1	24
GO:0071230	GO:0071230	cellular response to amino acid stimulus	6/89	15/1716	5.64778e-05	0.00210467	0.00166822	COL1A1/COL1A2/COL3A1/COL4A1/EGFR/MMP2	6
GO:1900024	GO:1900024	regulation of substrate adhesion-dependent cell spreading	6/89	15/1716	5.64778e-05	0.00210467	0.00166822	CALR/FBLN1/FGA/FGB/MDK/NRP1	6
GO:0050878	GO:0050878	regulation of body fluid levels	18/89	129/1716	5.67611e-05	0.00210467	0.00166822	APOE/CAV1/CD36/CD59/COL3A1/DDR1/F2R/FBLN1/FGA/FGB/FN1/GNAI2/ITGA2/MYL9/PLAT/SERPINA1/SERPING1/THBS1	18
GO:0051172	GO:0051172	negative regulation of nitrogen compound metabolic process	24/89	207/1716	6.33222e-05	0.00231126	0.00183197	A2M/APOE/APP/C3/CALR/CAV1/CD36/CD44/EGFR/FBLN1/GLG1/GNAI2/ITGAV/ITGB2/LRP1/LRP6/NOTCH3/PLAT/PTPRC/SERPINA1/SERPING1/THBS1/THY1/TIMP1	24
GO:0048585	GO:0048585	negative regulation of response to stimulus	34/89	353/1716	6.48132e-05	0.00232929	0.00184626	A2M/ACKR3/APOE/CALR/CAV1/CD44/CD46/CD59/CD74/COL3A1/DDR2/EGFR/FBLN1/FBN1/FGA/FGB/GLG1/GNAI2/GRN/IGF1R/IGFBP4/ITGA1/ITGA3/ITGAV/ITGB1/LRP1/MDK/NRP1/PLAT/PTPRC/SERPING1/THBS1/THY1/TNFRSF1B	34
GO:0007263	GO:0007263	nitric oxide mediated signal transduction	5/89	10/1716	6.88788e-05	0.00240151	0.0019035	APOE/CD36/EGFR/FPR1/THBS1	5
GO:1900026	GO:1900026	positive regulation of substrate adhesion-dependent cell spreading	5/89	10/1716	6.88788e-05	0.00240151	0.0019035	CALR/FGA/FGB/MDK/NRP1	5
GO:0071417	GO:0071417	cellular response to organonitrogen compound	18/89	133/1716	8.63343e-05	0.0029171	0.00231218	APP/CAV1/CD36/COL1A1/COL1A2/COL3A1/COL4A1/DDR2/EDNRA/EGFR/FBN1/GNAI2/IGF1R/ITGA4/LRP1/MMP2/PLAT/VIM	18
GO:0006911	GO:0006911	phagocytosis, engulfment	6/89	16/1716	8.66196e-05	0.0029171	0.00231218	ABCA1/C3/CD36/ITGA2/ITGB2/THBS1	6
GO:0048844	GO:0048844	artery morphogenesis	8/89	30/1716	8.74132e-05	0.0029171	0.00231218	APOE/COL3A1/EDNRA/JAG1/LRP1/MDK/NOTCH3/NRP1	8
GO:0006915	GO:0006915	apoptotic process	33/89	344/1716	9.66783e-05	0.00318085	0.00252123	ACKR3/APOE/APP/CALR/CAV1/CD14/CD2/CD44/CD74/DDR2/EDNRA/EGFR/F2R/FGA/FGB/GNAI2/GRN/IGF1R/ITGA1/ITGA4/ITGA5/ITGAV/ITGB1/ITGB2/LGALS1/LRP6/MDK/MMP2/NRP1/PTPRC/THBS1/TIMP1/TNFRSF1B	33
GO:0007492	GO:0007492	endoderm development	8/89	31/1716	0.00011286	0.00363901	0.00288438	COL4A2/FN1/ITGA4/ITGA5/ITGAV/ITGB2/LAMB1/MMP2	8
GO:0035239	GO:0035239	tube morphogenesis	29/89	286/1716	0.000113719	0.00363901	0.00288438	ACKR3/ADAM15/APOE/C3/CAV1/CCN2/COL18A1/COL3A1/COL4A1/COL4A2/DDR1/EDNRA/EGFR/FN1/GRN/HSPG2/ITGA5/ITGAV/ITGB1/JAG1/LRP1/MCAM/MDK/MMP2/NOTCH3/NRP1/THBS1/THBS2/THY1	29
GO:0046718	GO:0046718	viral entry into host cell	12/89	68/1716	0.000119413	0.00372318	0.0029511	CAV1/CD46/CD74/CXADR/EGFR/ITGA2/ITGA5/ITGAV/ITGB1/LGALS1/NECTIN2/NRP1	12
GO:0032373	GO:0032373	positive regulation of sterol transport	5/89	11/1716	0.000121131	0.00372318	0.0029511	ABCA1/APOE/CAV1/LRP1/PLTP	5
GO:0032376	GO:0032376	positive regulation of cholesterol transport	5/89	11/1716	0.000121131	0.00372318	0.0029511	ABCA1/APOE/CAV1/LRP1/PLTP	5
GO:0010324	GO:0010324	membrane invagination	6/89	17/1716	0.000128322	0.00379443	0.00300757	ABCA1/C3/CD36/ITGA2/ITGB2/THBS1	6
GO:0071229	GO:0071229	cellular response to acid chemical	6/89	17/1716	0.000128322	0.00379443	0.00300757	COL1A1/COL1A2/COL3A1/COL4A1/EGFR/MMP2	6
GO:0099024	GO:0099024	plasma membrane invagination	6/89	17/1716	0.000128322	0.00379443	0.00300757	ABCA1/C3/CD36/ITGA2/ITGB2/THBS1	6
GO:0006956	GO:0006956	complement activation	7/89	24/1716	0.000134111	0.00390885	0.00309826	A2M/C1QA/C1QB/C3/CD46/CD59/SERPING1	7
GO:0044000	GO:0044000	movement in host	12/89	69/1716	0.000138446	0.00390885	0.00309826	CAV1/CD46/CD74/CXADR/EGFR/ITGA2/ITGA5/ITGAV/ITGB1/LGALS1/NECTIN2/NRP1	12
GO:0044409	GO:0044409	entry into host	12/89	69/1716	0.000138446	0.00390885	0.00309826	CAV1/CD46/CD74/CXADR/EGFR/ITGA2/ITGA5/ITGAV/ITGB1/LGALS1/NECTIN2/NRP1	12
GO:0012501	GO:0012501	programmed cell death	33/89	350/1716	0.000138885	0.00390885	0.00309826	ACKR3/APOE/APP/CALR/CAV1/CD14/CD2/CD44/CD74/DDR2/EDNRA/EGFR/F2R/FGA/FGB/GNAI2/GRN/IGF1R/ITGA1/ITGA4/ITGA5/ITGAV/ITGB1/ITGB2/LGALS1/LRP6/MDK/MMP2/NRP1/PTPRC/THBS1/TIMP1/TNFRSF1B	33
GO:1901699	GO:1901699	cellular response to nitrogen compound	18/89	138/1716	0.000142018	0.00392761	0.00311313	APP/CAV1/CD36/COL1A1/COL1A2/COL3A1/COL4A1/DDR2/EDNRA/EGFR/FBN1/GNAI2/IGF1R/ITGA4/LRP1/MMP2/PLAT/VIM	18
GO:0009719	GO:0009719	response to endogenous stimulus	36/89	398/1716	0.000142914	0.00392761	0.00311313	A2M/ABCA1/ADAM9/APOE/APP/CALR/CAV1/CCN2/CD36/CD44/COL1A1/COL1A2/COL3A1/COL4A1/COL4A2/DDR2/EDNRA/EGFR/FBN1/FGB/GLG1/GNAI2/IGF1R/ITGA2/ITGA3/ITGA4/ITGB1/ITGB2/LRP1/LRP6/MDK/MMP2/PLAT/THBS1/TIMP1/VIM	36
GO:0010648	GO:0010648	negative regulation of cell communication	26/89	247/1716	0.000157407	0.00427562	0.00338898	ACKR3/APOE/CALR/CAV1/CD44/CD46/CD74/EGFR/FBLN1/FBN1/FGA/FGB/GLG1/GNAI2/IGF1R/IGFBP4/ITGA1/ITGA3/ITGAV/ITGB1/LRP1/MDK/NRP1/PTPRC/THBS1/THY1	26
GO:0090303	GO:0090303	positive regulation of wound healing	7/89	25/1716	0.000178477	0.00478414	0.00379204	CCN4/CD36/DDR2/F2R/ITGB1/PLAT/THBS1	7
GO:0007266	GO:0007266	Rho protein signal transduction	8/89	33/1716	0.000182272	0.00478414	0.00379204	ABCA1/APOE/COL1A2/COL3A1/F2R/ITGA3/ITGB1/NRP1	8
GO:0014909	GO:0014909	smooth muscle cell migration	8/89	33/1716	0.000182272	0.00478414	0.00379204	CCN4/DDR1/DDR2/ITGA2/LRP1/MDK/NRP1/PLAT	8
GO:0019058	GO:0019058	viral life cycle	13/89	82/1716	0.000191279	0.00496476	0.00393521	APOE/CAV1/CD46/CD74/CXADR/EGFR/ITGA2/ITGA5/ITGAV/ITGB1/LGALS1/NECTIN2/NRP1	13
GO:0023057	GO:0023057	negative regulation of signaling	26/89	250/1716	0.000193734	0.00497321	0.0039419	ACKR3/APOE/CALR/CAV1/CD44/CD46/CD74/EGFR/FBLN1/FBN1/FGA/FGB/GLG1/GNAI2/IGF1R/IGFBP4/ITGA1/ITGA3/ITGAV/ITGB1/LRP1/MDK/NRP1/PTPRC/THBS1/THY1	26
GO:0030193	GO:0030193	regulation of blood coagulation	9/89	42/1716	0.000196154	0.00498062	0.00394778	APOE/CAV1/CD36/F2R/FGA/FGB/PLAT/SERPING1/THBS1	9
GO:0052372	GO:0052372	modulation by symbiont of entry into host	5/89	12/1716	0.000199196	0.00500346	0.00396588	CAV1/CD74/ITGAV/LGALS1/NECTIN2	5
GO:0044403	GO:0044403	biological process involved in symbiotic interaction	14/89	94/1716	0.000211702	0.00526102	0.00417003	APOE/CAV1/CD46/CD74/CXADR/EGFR/FN1/ITGA2/ITGA5/ITGAV/ITGB1/LGALS1/NECTIN2/NRP1	14
GO:0098609	GO:0098609	cell-cell adhesion	32/89	342/1716	0.000216899	0.00533342	0.00422742	ADAM9/CAV1/CD2/CD44/CD46/CD74/CD93/CXADR/EGFR/EPCAM/FGA/FGB/FN1/ITGA1/ITGA11/ITGA2/ITGA3/ITGA4/ITGA5/ITGAV/ITGB1/ITGB2/JAG1/LAMB1/LGALS1/LRP6/MDK/MYL9/NECTIN2/PTPRC/SELE/THY1	32
GO:1901700	GO:1901700	response to oxygen-containing compound	35/89	390/1716	0.00022336	0.00543508	0.004308	A2M/ABCA1/ADAM15/ADAM9/APOE/APP/CALR/CAV1/CCN2/CD14/CD36/COL1A1/COL1A2/COL3A1/COL4A1/DDR2/EDNRA/EGFR/F2R/FBN1/GNAI2/IGF1R/ITGA2/ITGA4/JAG1/LRP1/LRP6/MMP2/PLAT/SELE/SPON2/THBS1/TIMP1/TNFRSF1B/VIM	35
GO:0035023	GO:0035023	regulation of Rho protein signal transduction	7/89	26/1716	0.000234021	0.0055505	0.00439948	ABCA1/APOE/COL3A1/F2R/ITGA3/ITGB1/NRP1	7
GO:0035295	GO:0035295	tube development	31/89	328/1716	0.000236976	0.0055505	0.00439948	ACKR3/ADAM15/APOE/C3/CAV1/CCN2/COL18A1/COL3A1/COL4A1/COL4A2/DDR1/EDNRA/EGFR/EPCAM/FN1/GRN/HSPG2/ITGA3/ITGA5/ITGAV/ITGB1/JAG1/LRP1/MCAM/MDK/MMP2/NOTCH3/NRP1/THBS1/THBS2/THY1	31
GO:0022411	GO:0022411	cellular component disassembly	9/89	43/1716	0.000237607	0.0055505	0.00439948	ADAM15/C1QA/C1QB/C3/DDR1/DDR2/IGF1R/LRP1/MMP2	9
GO:1900046	GO:1900046	regulation of hemostasis	9/89	43/1716	0.000237607	0.0055505	0.00439948	APOE/CAV1/CD36/F2R/FGA/FGB/PLAT/SERPING1/THBS1	9
GO:0051701	GO:0051701	biological process involved in interaction with host	12/89	73/1716	0.000242947	0.00561905	0.00445382	CAV1/CD46/CD74/CXADR/EGFR/ITGA2/ITGA5/ITGAV/ITGB1/LGALS1/NECTIN2/NRP1	12
GO:0097242	GO:0097242	amyloid-beta clearance	6/89	19/1716	0.000258515	0.0058975	0.00467453	APOE/C3/CD36/IGF1R/ITGB2/LRP1	6
GO:1902532	GO:1902532	negative regulation of intracellular signal transduction	11/89	63/1716	0.000260035	0.0058975	0.00467453	ACKR3/APOE/CAV1/CD44/CD74/FBLN1/IGF1R/ITGA3/ITGB1/PTPRC/THBS1	11
GO:0061024	GO:0061024	membrane organization	13/89	85/1716	0.000278324	0.00619225	0.00490815	ABCA1/APOE/C3/CAV1/CD2/CD36/EGFR/ITGA2/ITGB2/NECTIN2/PLTP/PTPRC/THBS1	13
GO:0042981	GO:0042981	regulation of apoptotic process	28/89	285/1716	0.000278333	0.00619225	0.00490815	ACKR3/APOE/CALR/CAV1/CD44/CD74/DDR2/EGFR/F2R/FGA/FGB/GNAI2/GRN/IGF1R/ITGA1/ITGA4/ITGA5/ITGAV/ITGB1/LGALS1/LRP6/MDK/MMP2/NRP1/PTPRC/THBS1/TIMP1/TNFRSF1B	28
GO:0050818	GO:0050818	regulation of coagulation	9/89	44/1716	0.000286099	0.00630498	0.00499751	APOE/CAV1/CD36/F2R/FGA/FGB/PLAT/SERPING1/THBS1	9
GO:0007369	GO:0007369	gastrulation	11/89	64/1716	0.000300722	0.00656529	0.00520383	COL4A2/FN1/ITGA2/ITGA3/ITGA4/ITGA5/ITGAV/ITGB1/ITGB2/LAMB1/MMP2	11
GO:0060548	GO:0060548	negative regulation of cell death	24/89	228/1716	0.000308005	0.00659434	0.00522686	ACKR3/APOE/CAV1/CCN2/CCN4/CD44/CD74/DDR2/EGFR/F2R/FGA/FGB/GNAI2/GRN/IGF1R/ITGA5/ITGAV/ITGB1/LRP6/MDK/NRP1/THBS1/TIMP1/TNFRSF1B	24
GO:0010874	GO:0010874	regulation of cholesterol efflux	5/89	13/1716	0.000310521	0.00659434	0.00522686	ABCA1/APOE/CAV1/LRP1/PLTP	5
GO:0030449	GO:0030449	regulation of complement activation	5/89	13/1716	0.000310521	0.00659434	0.00522686	A2M/C3/CD46/CD59/SERPING1	5
GO:0014812	GO:0014812	muscle cell migration	8/89	36/1716	0.000349221	0.00731455	0.00579772	CCN4/DDR1/DDR2/ITGA2/LRP1/MDK/NRP1/PLAT	8
GO:0019915	GO:0019915	lipid storage	6/89	20/1716	0.000354033	0.00731455	0.00579772	ABCA1/APOE/C3/CAV1/CD36/ITGAV	6
GO:0032964	GO:0032964	collagen biosynthetic process	6/89	20/1716	0.000354033	0.00731455	0.00579772	CCN2/COL1A1/DDR2/F2R/ITGA2/VIM	6
GO:0045862	GO:0045862	positive regulation of proteolysis	10/89	55/1716	0.000359343	0.00731455	0.00579772	ADAM9/APOE/APP/CAV1/CCN2/F2R/FBLN1/FN1/GRN/TNFRSF1B	10
GO:0046907	GO:0046907	intracellular transport	12/89	76/1716	0.000360091	0.00731455	0.00579772	ABCA1/APOE/APP/CALR/CD36/CD63/CD74/GRN/ITGB2/LRP1/LRP6/PSAP	12
GO:0043067	GO:0043067	regulation of programmed cell death	28/89	290/1716	0.000378382	0.00761983	0.00603969	ACKR3/APOE/CALR/CAV1/CD44/CD74/DDR2/EGFR/F2R/FGA/FGB/GNAI2/GRN/IGF1R/ITGA1/ITGA4/ITGA5/ITGAV/ITGB1/LGALS1/LRP6/MDK/MMP2/NRP1/PTPRC/THBS1/TIMP1/TNFRSF1B	28
GO:0043086	GO:0043086	negative regulation of catalytic activity	16/89	125/1716	0.000442642	0.00883771	0.00700502	A2M/APOE/APP/C3/CAV1/CD44/DDR2/GNAI2/LRP1/LRP6/PTPRC/SERPINA1/SERPING1/THBS1/THY1/TIMP1	16
GO:1901653	GO:1901653	cellular response to peptide	12/89	78/1716	0.00046238	0.00909651	0.00721015	APP/CAV1/CD36/DDR2/EDNRA/FBN1/GNAI2/IGF1R/ITGA4/LRP1/PLAT/VIM	12
GO:0006929	GO:0006929	substrate-dependent cell migration	5/89	14/1716	0.000463393	0.00909651	0.00721015	FN1/ITGA11/ITGA2/NRP1/PTPRC	5
GO:0010712	GO:0010712	regulation of collagen metabolic process	6/89	21/1716	0.000475157	0.00924973	0.00733159	CCN2/DDR2/F2R/ITGA2/ITGB1/VIM	6
GO:0007568	GO:0007568	aging	9/89	47/1716	0.000483197	0.00932849	0.00739402	C1QA/CCN2/COL4A2/EDNRA/IGF1R/MMP2/SERPING1/TIMP1/TNFRSF1B	9
GO:0016032	GO:0016032	viral process	13/89	90/1716	0.000498905	0.0095528	0.00757182	APOE/CAV1/CD46/CD74/CXADR/EGFR/ITGA2/ITGA5/ITGAV/ITGB1/LGALS1/NECTIN2/NRP1	13
GO:0060840	GO:0060840	artery development	8/89	38/1716	0.000517924	0.00983634	0.00779656	APOE/COL3A1/EDNRA/JAG1/LRP1/MDK/NOTCH3/NRP1	8
GO:0044092	GO:0044092	negative regulation of molecular function	19/89	166/1716	0.00052731	0.00993385	0.00787385	A2M/ADAM15/APOE/APP/C3/CAV1/CD44/DDR2/GNAI2/ITGA4/ITGAV/LRP1/LRP6/PTPRC/SERPINA1/SERPING1/THBS1/THY1/TIMP1	19
GO:0010942	GO:0010942	positive regulation of cell death	16/89	127/1716	0.000532379	0.0099491	0.00788593	C1QA/CAV1/CCN2/CD36/DDR2/GRN/ITGA1/ITGA4/ITGB1/ITGB2/LGALS1/LRP1/MMP2/PTPRC/THBS1/TNFRSF1B	16
GO:0070371	GO:0070371	ERK1 and ERK2 cascade	18/89	153/1716	0.000540598	0.00999103	0.00791917	ACKR3/APOE/APP/CCN2/CD36/CD44/CD74/DDR2/EGFR/F2R/FBLN1/FGA/FGB/FN1/GNAI2/ITGAV/NRP1/PTPRC	18
GO:0060627	GO:0060627	regulation of vesicle-mediated transport	17/89	140/1716	0.000543177	0.00999103	0.00791917	APOE/C3/CALR/CAV1/CD14/CD36/CD63/FGA/FGB/GNAI2/ITGA2/ITGAV/ITGB2/LRP1/NRP1/PTPRC/SELE	17
