# Supplementary material for: Spatial transcriptome and single-cell reveal the role of nucleotide metabolism in colorectal cancer progression and tumor microenvironment
Source: J Transl Med. 2024 Jul 29;22:702. doi: 10.1186/s12967-024-05495-y (PMC11288102; doi:10.1186/s12967-024-05495-y)
Supplement: Supplementary file 12 — Supplementary Material 12: Gene Ontology (GO) enrichment analysis of Ligand-Receptors. [file 12967_2024_5495_MOESM12_ESM.xls]

## Sheet: NME1+markers
gene	p_val	avg_log2FC	pct.1	pct.2	p_val_adj	cluster
NME1	0	1.92316	1	0	0	NME1+Epi
CEACAM6	2.17003e-92	0.888243	0.658	0.247	7.31169e-88	NME1+Epi
CEACAM5	7.53829e-81	0.791292	0.683	0.296	2.53995e-76	NME1+Epi
AGR2	6.00046e-10	0.755702	0.741	0.541	2.0218e-05	NME1+Epi
SLC25A5	2.63679e-103	0.748925	0.932	0.516	8.88439e-99	NME1+Epi
IGLC3	1.30006e-08	0.746417	0.611	0.347	0.000438042	NME1+Epi
TM4SF1	6.39034e-79	0.698232	0.473	0.121	2.15316e-74	NME1+Epi
CD9	9.81752e-97	0.69742	0.892	0.446	3.30791e-92	NME1+Epi
GPRC5A	1.98555e-93	0.682749	0.776	0.318	6.69011e-89	NME1+Epi
RAN	1.53103e-97	0.675661	0.921	0.473	5.15865e-93	NME1+Epi
EPCAM	3.32928e-88	0.674848	0.918	0.532	1.12177e-83	NME1+Epi
YWHAB	4.56321e-101	0.669982	0.907	0.421	1.53753e-96	NME1+Epi
C1QBP	1.87227e-129	0.66916	0.842	0.298	6.30841e-125	NME1+Epi
PPA1	6.37422e-90	0.664048	0.935	0.531	2.14773e-85	NME1+Epi
CLIC1	1.20097e-87	0.656447	0.958	0.609	4.04654e-83	NME1+Epi
POMP	1.75398e-88	0.653423	0.947	0.551	5.90986e-84	NME1+Epi
SPINT2	1.23e-91	0.631768	0.9	0.454	4.14437e-87	NME1+Epi
ANXA2	4.43296e-79	0.631353	0.952	0.623	1.49364e-74	NME1+Epi
CHCHD2	1.62213e-105	0.618382	0.981	0.735	5.46562e-101	NME1+Epi
PSMB1	6.79509e-103	0.616923	0.916	0.439	2.28954e-98	NME1+Epi
CTGF	8.66113e-73	0.613062	0.502	0.15	2.91828e-68	NME1+Epi
HLA-B	3.96327e-58	0.610136	0.86	0.522	1.33538e-53	NME1+Epi
EDN1	4.85262e-58	0.609362	0.536	0.205	1.63504e-53	NME1+Epi
PDIA6	1.95338e-122	0.60832	0.805	0.275	6.58172e-118	NME1+Epi
RPN2	4.65868e-123	0.606751	0.775	0.253	1.5697e-118	NME1+Epi
MGST1	4.38066e-128	0.605565	0.76	0.222	1.47602e-123	NME1+Epi
TGFBI	2.81613e-66	0.604152	0.689	0.302	9.48866e-62	NME1+Epi
HLA-A	2.73942e-49	0.602229	0.8	0.494	9.23019e-45	NME1+Epi
H2AFZ	1.16184e-97	0.601993	0.899	0.41	3.91472e-93	NME1+Epi
PRDX4	1.46973e-144	0.599096	0.794	0.235	4.9521e-140	NME1+Epi
PPIB	2.75303e-95	0.598896	0.889	0.391	9.27605e-91	NME1+Epi
EBPL	2.86838e-114	0.597344	0.834	0.321	9.66471e-110	NME1+Epi
PPIA	3.93528e-85	0.596639	0.963	0.662	1.32595e-80	NME1+Epi
PSMA7	4.35654e-91	0.594463	0.951	0.582	1.46789e-86	NME1+Epi
PHLDA1	8.28772e-94	0.594333	0.591	0.174	2.79247e-89	NME1+Epi
ATP5B	2.73123e-83	0.59387	0.912	0.478	9.20261e-79	NME1+Epi
PEBP1	7.86345e-94	0.554889	0.899	0.418	2.64951e-89	NME1+Epi
SET	1.42726e-114	0.554842	0.83	0.303	4.80902e-110	NME1+Epi
NDUFA4	9.93588e-88	0.554128	0.957	0.591	3.34779e-83	NME1+Epi
EIF1AX	5.60207e-119	0.550057	0.807	0.271	1.88756e-114	NME1+Epi
BTF3	6.60008e-88	0.549167	0.965	0.649	2.22383e-83	NME1+Epi
RPL4	4.84126e-85	0.547232	0.982	0.768	1.63122e-80	NME1+Epi
SNRPF	3.66092e-106	0.547151	0.914	0.414	1.23351e-101	NME1+Epi
C20orf24	1.24994e-91	0.545706	0.826	0.338	4.21156e-87	NME1+Epi
CFL1	1.70102e-74	0.541487	0.97	0.684	5.73141e-70	NME1+Epi
MYDGF	7.36411e-125	0.540564	0.826	0.286	2.48126e-120	NME1+Epi
JTB	5.80184e-97	0.539777	0.878	0.377	1.95487e-92	NME1+Epi
TMEM147	8.65348e-138	0.539299	0.814	0.257	2.9157e-133	NME1+Epi
MDH2	1.87404e-113	0.539243	0.846	0.316	6.31438e-109	NME1+Epi
NDUFAB1	5.54955e-115	0.537798	0.892	0.375	1.86987e-110	NME1+Epi
TMED2	5.37465e-119	0.535318	0.771	0.242	1.81093e-114	NME1+Epi
CD24	2.70336e-56	0.534408	0.964	0.741	9.10869e-52	NME1+Epi
OCIAD2	5.65172e-84	0.531617	0.892	0.411	1.90429e-79	NME1+Epi
LSM4	5.25348e-133	0.528963	0.817	0.264	1.77011e-128	NME1+Epi
DEK	3.62654e-83	0.527667	0.878	0.402	1.22193e-78	NME1+Epi
LSM5	3.64974e-90	0.523846	0.896	0.406	1.22974e-85	NME1+Epi
SERTAD1	2.30949e-84	0.522711	0.649	0.222	7.78159e-80	NME1+Epi
ATP5G3	1.08116e-63	0.518275	0.958	0.609	3.64287e-59	NME1+Epi
PLPP2	5.64769e-120	0.517815	0.781	0.248	1.90293e-115	NME1+Epi
BCAP31	2.1298e-108	0.517138	0.837	0.315	7.17615e-104	NME1+Epi
H2AFV	6.54679e-115	0.515555	0.853	0.322	2.20588e-110	NME1+Epi
EIF6	1.59036e-88	0.515172	0.895	0.401	5.35856e-84	NME1+Epi
PERP	7.39365e-63	0.514711	0.902	0.521	2.49121e-58	NME1+Epi
PSMB5	2.56953e-136	0.514044	0.806	0.246	8.65776e-132	NME1+Epi
H3F3A	1.24133e-75	0.513469	0.975	0.757	4.18255e-71	NME1+Epi
CNBP	1.92244e-110	0.509807	0.85	0.322	6.47748e-106	NME1+Epi
MPC2	2.26353e-94	0.50616	0.879	0.384	7.62674e-90	NME1+Epi
RAC1	4.26178e-71	0.504137	0.925	0.506	1.43596e-66	NME1+Epi
SRSF9	5.20023e-130	0.503391	0.809	0.26	1.75216e-125	NME1+Epi
ODC1	1.22483e-86	0.501413	0.795	0.319	4.12694e-82	NME1+Epi
PDCD5	5.12121e-86	0.498665	0.88	0.41	1.72554e-81	NME1+Epi
SLC25A6	8.33862e-59	0.495771	0.955	0.659	2.80962e-54	NME1+Epi
LDHB	6.08632e-75	0.49518	0.876	0.431	2.05072e-70	NME1+Epi
IGHM	9.14492e-17	0.489282	0.203	0.078	3.08129e-12	NME1+Epi
RPSA	4.46775e-77	0.488535	0.989	0.809	1.50536e-72	NME1+Epi
PARK7	2.23014e-95	0.487288	0.878	0.389	7.51424e-91	NME1+Epi
PABPC1	1.72403e-57	0.486119	0.951	0.68	5.80895e-53	NME1+Epi
ATP1B3	5.44259e-114	0.485006	0.755	0.238	1.83383e-109	NME1+Epi
SERP1	1.61804e-65	0.483109	0.913	0.492	5.45182e-61	NME1+Epi
NDUFC2	2.09637e-121	0.481093	0.827	0.287	7.06351e-117	NME1+Epi
KRT18	1.82275e-34	0.479079	0.988	0.917	6.14156e-30	NME1+Epi
HINT1	1.02145e-79	0.477454	0.969	0.693	3.44169e-75	NME1+Epi
UQCRFS1	2.24814e-103	0.475516	0.866	0.355	7.57488e-99	NME1+Epi
HNRNPA1	7.13797e-67	0.472514	0.969	0.712	2.40507e-62	NME1+Epi
NDUFB9	6.90757e-80	0.472157	0.92	0.466	2.32744e-75	NME1+Epi
RPS4Y1	8.78379e-50	0.470316	0.585	0.271	2.95961e-45	NME1+Epi
LGALS3	1.54417e-52	0.470116	0.957	0.679	5.20294e-48	NME1+Epi
RANBP1	5.21274e-108	0.469362	0.831	0.301	1.75638e-103	NME1+Epi
RPS7	4.83693e-67	0.469282	0.989	0.849	1.62975e-62	NME1+Epi
ERH	1.51166e-108	0.466606	0.827	0.302	5.0934e-104	NME1+Epi
STRAP	1.17697e-128	0.465525	0.769	0.228	3.96568e-124	NME1+Epi
PRELID1	1.81581e-100	0.463476	0.886	0.38	6.11819e-96	NME1+Epi
CDK4	4.5218e-145	0.46	0.692	0.15	1.52357e-140	NME1+Epi
NQO1	5.26611e-104	0.459986	0.803	0.294	1.77436e-99	NME1+Epi
ATP1B1	5.759e-66	0.458727	0.834	0.402	1.94044e-61	NME1+Epi
NPM1	4.22494e-78	0.456949	0.962	0.661	1.42355e-73	NME1+Epi
EIF5A	8.09649e-71	0.456422	0.859	0.397	2.72803e-66	NME1+Epi
ATP5A1	1.0608e-92	0.45639	0.81	0.314	3.57428e-88	NME1+Epi
LAPTM4A	1.7041e-117	0.456078	0.774	0.237	5.74179e-113	NME1+Epi
REG1A	1.37293e-05	0.454572	0.373	0.508	0.462594	NME1+Epi
SNRPE	1.27523e-87	0.45335	0.907	0.442	4.29675e-83	NME1+Epi
KLF5	2.71786e-81	0.451809	0.837	0.356	9.15754e-77	NME1+Epi
CCT7	4.24632e-127	0.451553	0.782	0.242	1.43076e-122	NME1+Epi
SLC25A3	2.84843e-68	0.451356	0.922	0.516	9.59749e-64	NME1+Epi
STMN1	3.43726e-97	0.448237	0.754	0.259	1.15815e-92	NME1+Epi
ITM2B	2.87815e-72	0.447978	0.857	0.39	9.69764e-68	NME1+Epi
ATP5G1	2.74482e-108	0.447602	0.809	0.294	9.24839e-104	NME1+Epi
ARPC3	3.31535e-69	0.447465	0.916	0.459	1.11707e-64	NME1+Epi
GTF3A	1.16696e-96	0.44714	0.761	0.276	3.93195e-92	NME1+Epi
TMED10	4.83505e-129	0.446928	0.703	0.176	1.62912e-124	NME1+Epi
WIF1	4.55559e-63	0.446746	0.34	0.065	1.53496e-58	NME1+Epi
KDELR2	1.80902e-116	0.44464	0.788	0.253	6.09531e-112	NME1+Epi
CD63	1.52446e-56	0.443704	0.912	0.492	5.13652e-52	NME1+Epi
PFN1	5.72056e-61	0.443369	0.961	0.641	1.92749e-56	NME1+Epi
EIF3K	1.20182e-62	0.4433	0.952	0.566	4.04943e-58	NME1+Epi
RPL5	1.31123e-68	0.442869	0.99	0.806	4.41807e-64	NME1+Epi
SERBP1	3.89811e-89	0.442028	0.879	0.393	1.31343e-84	NME1+Epi
MRPL51	3.80178e-99	0.441861	0.884	0.373	1.28097e-94	NME1+Epi
COX5A	8.66023e-68	0.440836	0.934	0.525	2.91798e-63	NME1+Epi
DNAJC15	1.2736e-70	0.439553	0.91	0.443	4.29125e-66	NME1+Epi
CLTA	1.70913e-88	0.439294	0.906	0.41	5.75874e-84	NME1+Epi
HLA-C	4.23184e-53	0.438697	0.883	0.512	1.42588e-48	NME1+Epi
PLP2	2.09836e-106	0.438518	0.806	0.299	7.0702e-102	NME1+Epi
NACA	4.34975e-60	0.437424	0.988	0.816	1.46561e-55	NME1+Epi
CUTA	7.90752e-88	0.436461	0.881	0.384	2.66436e-83	NME1+Epi
PMEPA1	2.22528e-83	0.435947	0.613	0.191	7.49786e-79	NME1+Epi
UCHL3	1.42571e-118	0.435864	0.748	0.227	4.8038e-114	NME1+Epi
SF3B6	4.15964e-91	0.435777	0.891	0.396	1.40155e-86	NME1+Epi
TMBIM6	1.16122e-85	0.434907	0.842	0.36	3.91263e-81	NME1+Epi
EBNA1BP2	4.40063e-141	0.43452	0.7	0.158	1.48275e-136	NME1+Epi
BRI3	1.43836e-113	0.431146	0.759	0.233	4.8464e-109	NME1+Epi
PDIA3	5.23961e-104	0.430716	0.756	0.252	1.76543e-99	NME1+Epi
IGHG2	2.92934e-17	0.429993	0.132	0.035	9.87012e-13	NME1+Epi
PRDX6	8.84895e-111	0.428881	0.823	0.296	2.98156e-106	NME1+Epi
FABP5	1.11421e-93	0.428387	0.789	0.296	3.75423e-89	NME1+Epi
PSMB3	4.91949e-95	0.427089	0.869	0.371	1.65757e-90	NME1+Epi
SEC61B	4.27483e-80	0.426969	0.89	0.408	1.44036e-75	NME1+Epi
HMGB1	7.92213e-41	0.426695	0.977	0.745	2.66928e-36	NME1+Epi
FCGRT	7.36366e-94	0.425484	0.756	0.263	2.48111e-89	NME1+Epi
PSMA3	1.37905e-125	0.425086	0.785	0.242	4.64659e-121	NME1+Epi
EEF1A1	1.98406e-53	0.424393	0.997	0.96	6.6851e-49	NME1+Epi
EIF2S2	1.2349e-75	0.42391	0.883	0.418	4.16088e-71	NME1+Epi
DBI	2.7395e-62	0.423054	0.941	0.552	9.23047e-58	NME1+Epi
ILF2	4.26669e-118	0.423046	0.776	0.243	1.43762e-113	NME1+Epi
FBL	5.68947e-85	0.42204	0.885	0.404	1.91701e-80	NME1+Epi
PSMB2	1.02411e-117	0.418271	0.779	0.246	3.45063e-113	NME1+Epi
PCBD1	7.41777e-98	0.415037	0.868	0.353	2.49934e-93	NME1+Epi
NHP2	7.63185e-110	0.414862	0.875	0.344	2.57147e-105	NME1+Epi
SUMO2	6.48438e-66	0.414204	0.925	0.469	2.18485e-61	NME1+Epi
SPCS1	6.52896e-105	0.413945	0.839	0.312	2.19987e-100	NME1+Epi
DAD1	1.46749e-113	0.413883	0.818	0.285	4.94455e-109	NME1+Epi
TMED9	3.86962e-111	0.41301	0.775	0.252	1.30383e-106	NME1+Epi
HSP90B1	2.57999e-73	0.412453	0.866	0.415	8.69301e-69	NME1+Epi
TUBA1C	6.58788e-78	0.412296	0.847	0.372	2.21972e-73	NME1+Epi
RBM8A	1.01361e-98	0.41202	0.817	0.298	3.41525e-94	NME1+Epi
MTDH	3.72496e-89	0.410793	0.833	0.337	1.25509e-84	NME1+Epi
SSR2	7.71139e-88	0.410387	0.865	0.362	2.59828e-83	NME1+Epi
NAP1L1	4.94648e-68	0.410078	0.897	0.447	1.66667e-63	NME1+Epi
FTL	6.0691e-44	0.408226	0.991	0.879	2.04492e-39	NME1+Epi
TSPO	8.65457e-75	0.407826	0.906	0.439	2.91607e-70	NME1+Epi
OSTC	2.7991e-122	0.407451	0.756	0.222	9.43128e-118	NME1+Epi
TOMM22	3.09535e-120	0.406805	0.783	0.253	1.04295e-115	NME1+Epi
HSP90AB1	8.00535e-51	0.406516	0.967	0.733	2.69732e-46	NME1+Epi
HNRNPA3	7.26699e-88	0.405569	0.872	0.375	2.44854e-83	NME1+Epi
COX6A1	3.18826e-51	0.401957	0.952	0.594	1.07425e-46	NME1+Epi
CCT6A	1.83688e-107	0.401745	0.814	0.302	6.1892e-103	NME1+Epi
CALR	4.61088e-68	0.400118	0.853	0.397	1.55359e-63	NME1+Epi
