# Supplementary material for: Spatial transcriptome and single-cell reveal the role of nucleotide metabolism in colorectal cancer progression and tumor microenvironment
Source: J Transl Med. 2024 Jul 29;22:702. doi: 10.1186/s12967-024-05495-y (PMC11288102; doi:10.1186/s12967-024-05495-y)
Supplement: Supplementary file 13 — Supplementary Material 13: The marker genes of NME1 + epi in scRNA data. [file 12967_2024_5495_MOESM13_ESM.xls]

## Sheet: Uni_cox_gene
gene	coef	HR	95% CI	p.value
NME1	-0.00359395	1	(0.99-1)	0.0038
CDK4	-0.00218515	1	(1-1)	0.0083
PRDX4	-0.00109175	1	(1-1)	0.0043
EBNA1BP2	-0.0040417	1	(0.99-1)	0.0024
TMEM147	-0.00158191	1	(1-1)	0.0059
PSMB5	-0.00104495	1	(1-1)	0.015
LSM4	-0.00143109	1	(1-1)	0.017
C1QBP	-0.00110693	1	(1-1)	0.0041
TMED10	-0.00130413	1	(1-1)	0.0054
STRAP	-0.00119826	1	(1-1)	0.004
MGST1	-0.00551067	0.99	(0.99-1)	0.0048
CCT7	-0.000684544	1	(1-1)	0.017
PSMA3	-0.0030306	1	(0.99-1)	0.0034
RPN2	-0.000478533	1	(1-1)	0.00067
PDIA6	-0.00133206	1	(1-1)	0.0022
OSTC	-0.00174559	1	(1-1)	0.0016
NDUFC2	-0.00664037	0.99	(0.99-1)	0.0044
TOMM22	-0.00221254	1	(1-1)	0.00087
TMED2	-0.00105597	1	(1-1)	0.00076
EIF1AX	-0.0031578	1	(0.99-1)	0.0038
UCHL3	-0.00809842	0.99	(0.99-1)	0.014
ILF2	-0.000937658	1	(1-1)	0.0027
PSMB2	-0.00361848	1	(0.99-1)	0.00087
LAPTM4A	-0.000578809	1	(1-1)	0.008
KDELR2	-0.000827963	1	(1-1)	0.0086
NDUFAB1	-0.00219294	1	(1-1)	0.00056
H2AFV	-0.00230728	1	(1-1)	0.018
SET	-0.000761163	1	(1-1)	0.018
EBPL	-0.00172463	1	(1-1)	0.039
ATP1B3	-0.000927283	1	(1-1)	0.021
DAD1	-0.00056509	1	(1-1)	0.0065
MDH2	-0.000688648	1	(1-1)	0.0089
TMED9	-0.00100416	1	(1-1)	0.0027
PRDX6	-0.00076047	1	(1-1)	0.036
CNBP	-0.000423077	1	(1-1)	0.017
NHP2	-0.00232995	1	(1-1)	0.00085
ERH	-0.000948666	1	(1-1)	0.013
RANBP1	-0.00444653	1	(0.99-1)	0.00065
CCT6A	-0.000925235	1	(1-1)	0.011
PLP2	-0.000294475	1	(1-1)	0.025
CHCHD2	-0.000294971	1	(1-1)	0.0081
SPCS1	-0.00634699	0.99	(0.99-1)	0.00026
PDIA3	-0.000461478	1	(1-1)	0.028
NQO1	-0.00081259	1	(1-1)	0.024
UQCRFS1	-0.00432794	1	(0.99-1)	0.00072
SLC25A5	-0.000159714	1	(1-1)	0.005
PSMB1	-0.00105969	1	(1-1)	0.0023
YWHAB	-0.000541625	1	(1-1)	0.004
PRELID1	-0.00197109	1	(1-1)	0.0014
MRPL51	-0.00121359	1	(1-1)	0.028
RBM8A	-0.00435319	1	(0.99-1)	0.019
PCBD1	-0.00090832	1	(1-1)	0.033
H2AFZ	-0.000866622	1	(1-1)	0.00083
RAN	-0.00113758	1	(1-1)	0.0017
STMN1	-0.00253249	1	(1-1)	0.007
JTB	-0.000672512	1	(1-1)	0.0077
CD9	-0.000364828	1	(1-1)	0.024
PARK7	-0.0011706	1	(1-1)	0.004
PPIB	-0.000554616	1	(1-1)	0.019
PSMB3	-0.000496712	1	(1-1)	0.03
MPC2	-0.00302376	1	(1-1)	0.0021
FCGRT	-0.00080286	1	(1-1)	0.044
FABP5	-0.00552899	0.99	(0.99-1)	0.0031
CEACAM6	-0.000130634	1	(1-1)	0.0077
SPINT2	-0.000675351	1	(1-1)	0.011
SF3B6	-0.00116954	1	(1-1)	0.013
PSMA7	-0.000477425	1	(1-1)	0.001
LSM5	-0.00623862	0.99	(0.99-1)	0.034
PPA1	-0.00134286	1	(1-1)	0.002
MTDH	-0.00339946	1	(0.99-1)	0.0012
SERBP1	-0.00225787	1	(1-1)	0.0015
EIF6	-0.000446557	1	(1-1)	0.0065
CLTA	-0.000877991	1	(1-1)	0.012
EPCAM	-0.000171766	1	(1-1)	0.0031
BTF3	-0.000433567	1	(1-1)	0.0025
HNRNPA3	-0.00147321	1	(1-1)	0.0071
SSR2	-0.00228471	1	(1-1)	0.0075
CUTA	-0.00119787	1	(1-1)	0.0054
NDUFA4	-0.0016368	1	(1-1)	0.0057
CLIC1	-0.000209881	1	(1-1)	0.0072
ODC1	-0.00109227	1	(1-1)	0.0012
PDCD5	-0.00251817	1	(1-1)	0.0038
TMBIM6	-0.000513247	1	(1-1)	0.0041
PPIA	-0.000604168	1	(1-1)	0.013
FBL	-0.00063366	1	(1-1)	0.0089
OCIAD2	-0.00184644	1	(1-1)	0.01
DEK	-0.00182798	1	(1-1)	0.0023
KLF5	-0.000749753	1	(1-1)	0.0037
CEACAM5	-8.97582e-05	1	(1-1)	0.00091
SEC61B	-0.00106837	1	(1-1)	0.016
NDUFB9	-0.00121961	1	(1-1)	0.013
HINT1	-0.000808176	1	(1-1)	0.00048
ANXA2	-0.000580292	1	(1-1)	0.032
TM4SF1	-0.00120783	1	(1-1)	0.045
NPM1	-0.000491929	1	(1-1)	0.0017
TUBA1C	-0.00301108	1	(1-1)	0.0002
RPSA	-0.000397777	1	(1-1)	0.0012
EIF2S2	-0.00136813	1	(1-1)	0.0037
LDHB	-0.000462396	1	(1-1)	0.014
TSPO	-0.000481598	1	(1-1)	0.018
CFL1	-0.000373312	1	(1-1)	0.0055
HSP90B1	-0.000361631	1	(1-1)	0.0054
ITM2B	-0.00188093	1	(1-1)	0.027
RAC1	-0.000569102	1	(1-1)	0.013
EIF5A	-0.000365101	1	(1-1)	0.016
DNAJC15	-0.00509065	0.99	(0.99-1)	0.033
ARPC3	-0.000987247	1	(1-1)	0.014
RPL5	-0.000176067	1	(1-1)	0.013
SLC25A3	-0.00177949	1	(1-1)	0.0016
CALR	-0.000219077	1	(1-1)	0.004
NAP1L1	-0.00303034	1	(0.99-1)	0.034
COX5A	-0.000801314	1	(1-1)	0.0017
RPS7	-0.000423298	1	(1-1)	0.036
HNRNPA1	-0.000526884	1	(1-1)	0.0038
TGFBI	-0.000499589	1	(1-1)	0.0065
ATP1B1	-0.000351253	1	(1-1)	0.0095
SERP1	-0.00216095	1	(1-1)	0.0069
PERP	-0.000579826	1	(1-1)	0.009
EIF3K	-0.00119656	1	(1-1)	0.0018
DBI	-0.00123821	1	(1-1)	0.0079
PFN1	-0.000162741	1	(1-1)	0.016
NACA	-0.000810731	1	(1-1)	0.045
SLC25A6	-0.000117274	1	(1-1)	0.018
HLA.B	-0.000117437	1	(1-1)	0.0038
EDN1	-0.00433116	1	(0.99-1)	0.033
PABPC1	-0.000138003	1	(1-1)	0.02
CD63	-0.000287138	1	(1-1)	0.028
CD24	-0.000258176	1	(1-1)	0.0013
EEF1A1	-8.72748e-05	1	(1-1)	0.0037
HLA.C	-0.000160713	1	(1-1)	0.0032
LGALS3	-0.000228105	1	(1-1)	0.005
COX6A1	-0.000645168	1	(1-1)	0.018
HSP90AB1	-0.000131067	1	(1-1)	0.012
HLA.A	-0.000153614	1	(1-1)	0.0023
FTL	-2.35906e-05	1	(1-1)	0.011
HMGB1	-0.00145797	1	(1-1)	0.025
KRT18	-0.000116274	1	(1-1)	0.037
IGHM	-0.000498273	1	(1-1)	0.028
AGR2	-0.000209792	1	(1-1)	0.0031
