# Supplementary material for: Spatial transcriptome and single-cell reveal the role of nucleotide metabolism in colorectal cancer progression and tumor microenvironment
Source: J Transl Med. 2024 Jul 29;22:702. doi: 10.1186/s12967-024-05495-y (PMC11288102; doi:10.1186/s12967-024-05495-y)
Supplement: Supplementary file 18 — Supplementary Material 18: Univariate Cox regression analysis of the marker genes of NME1 + epi in scRNA data. [file 12967_2024_5495_MOESM18_ESM.xls]

## Sheet: sup.table.1.DEGs
gene	p_val	avg_log2FC	pct.1	pct.2	p_val_adj	cluster	gene
KLRB1	0	2.17421	0.57	0.138	0	T_cells	KLRB1
LTB	0	2.06971	0.669	0.17	0	T_cells	LTB
IL7R	0	2.02186	0.604	0.11	0	T_cells	IL7R
TRAC	0	1.9349	0.882	0.252	0	T_cells	TRAC
CD2	0	1.87162	0.787	0.182	0	T_cells	CD2
TNFRSF4	0	1.8566	0.35	0.125	0	T_cells	TNFRSF4
TRBC1	0	1.75549	0.556	0.17	0	T_cells	TRBC1
TRBC2	0	1.70364	0.722	0.22	0	T_cells	TRBC2
SPOCK2	0	1.68156	0.572	0.113	0	T_cells	SPOCK2
CD3D	0	1.64003	0.882	0.246	0	T_cells	CD3D
BATF	0	1.56542	0.365	0.097	0	T_cells	BATF
CREM	0	1.531	0.755	0.426	0	T_cells	CREM
IL32	0	1.51036	0.929	0.551	0	T_cells	IL32
ICOS	0	1.45984	0.414	0.061	0	T_cells	ICOS
S100A4	0	1.4578	0.842	0.55	0	T_cells	S100A4
CD3E	0	1.44645	0.752	0.203	0	T_cells	CD3E
FYB	0	1.44484	0.64	0.187	0	T_cells	FYB
SARAF	0	1.37532	0.889	0.702	0	T_cells	SARAF
RORA	0	1.34951	0.45	0.139	0	T_cells	RORA
ARHGDIB	0	1.33863	0.888	0.514	0	T_cells	ARHGDIB
BTG1	0	1.28718	0.966	0.818	0	T_cells	BTG1
LEPROTL1	0	1.21363	0.627	0.345	0	T_cells	LEPROTL1
LCK	0	1.20112	0.559	0.168	0	T_cells	LCK
PTPRC	0	1.18352	0.709	0.305	0	T_cells	PTPRC
CXCR4	0	1.15993	0.802	0.388	0	T_cells	CXCR4
CORO1A	0	1.14912	0.781	0.42	0	T_cells	CORO1A
CD3G	0	1.14502	0.527	0.144	0	T_cells	CD3G
GMFG	0	1.12648	0.691	0.41	0	T_cells	GMFG
FXYD5	0	1.1165	0.694	0.519	0	T_cells	FXYD5
SRGN	0	1.09994	0.939	0.616	0	T_cells	SRGN
PBXIP1	0	1.09213	0.397	0.161	0	T_cells	PBXIP1
CCR6	0	1.08232	0.275	0.047	0	T_cells	CCR6
FYN	0	1.05483	0.525	0.189	0	T_cells	FYN
LAT	0	1.03807	0.383	0.094	0	T_cells	LAT
B2M	0	0.999337	0.996	0.985	0	T_cells	B2M
EVL	0	0.982811	0.579	0.255	0	T_cells	EVL
CD52	0	0.965428	0.815	0.383	0	T_cells	CD52
CD7	0	0.948235	0.715	0.23	0	T_cells	CD7
CD6	0	0.932669	0.309	0.058	0	T_cells	CD6
SAMSN1	0	0.917547	0.587	0.295	0	T_cells	SAMSN1
HLA-A	0	0.914656	0.982	0.888	0	T_cells	HLA-A
CLEC2D	0	0.900703	0.454	0.172	0	T_cells	CLEC2D
CD247	0	0.893072	0.417	0.119	0	T_cells	CD247
TNFRSF25	0	0.890262	0.246	0.047	0	T_cells	TNFRSF25
CD28	0	0.766231	0.213	0.025	0	T_cells	CD28
RPS29	0	0.757663	0.988	0.968	0	T_cells	RPS29
LAPTM5	0	0.751752	0.715	0.363	0	T_cells	LAPTM5
RPS25	0	0.684109	0.989	0.964	0	T_cells	RPS25
TMSB4X	0	0.681837	0.995	0.985	0	T_cells	TMSB4X
RPLP1	0	0.681761	0.999	0.992	0	T_cells	RPLP1
RPSA	0	0.66881	0.969	0.92	0	T_cells	RPSA
RPS27	0	0.655708	0.996	0.988	0	T_cells	RPS27
HLA-B	0	0.618182	0.981	0.911	0	T_cells	HLA-B
EEF1A1	0	0.614623	0.997	0.984	0	T_cells	EEF1A1
HLA-C	0	0.599245	0.981	0.907	0	T_cells	HLA-C
HLA-E	1.43268e-305	0.688882	0.886	0.82	4.82728e-301	T_cells	HLA-E
RGS1	2.31732e-300	1.0553	0.725	0.467	7.80797e-296	T_cells	RGS1
DDX5	1.21511e-291	0.712332	0.871	0.795	4.0942e-287	T_cells	DDX5
ACAP1	1.15653e-288	0.908748	0.506	0.242	3.89682e-284	T_cells	ACAP1
FOXP3	3.0737e-283	0.647746	0.125	0.009	1.03565e-278	T_cells	FOXP3
CALM1	2.4255e-279	0.758302	0.829	0.753	8.17246e-275	T_cells	CALM1
GIMAP7	4.07987e-277	0.92274	0.3	0.087	1.37467e-272	T_cells	GIMAP7
SH2D2A	5.70038e-275	0.843016	0.354	0.122	1.92069e-270	T_cells	SH2D2A
ITM2A	1.59528e-272	1.0166	0.467	0.218	5.37513e-268	T_cells	ITM2A
GPR183	5.92637e-272	0.901858	0.451	0.194	1.99683e-267	T_cells	GPR183
STK17B	1.00959e-267	1.06451	0.537	0.313	3.40172e-263	T_cells	STK17B
CD5	6.03481e-267	0.597234	0.175	0.028	2.03337e-262	T_cells	CD5
SLA	7.81128e-255	0.859717	0.313	0.103	2.63193e-250	T_cells	SLA
CTLA4	4.6717e-251	0.609606	0.147	0.019	1.57408e-246	T_cells	CTLA4
BIRC3	4.84015e-250	1.06374	0.576	0.365	1.63084e-245	T_cells	BIRC3
IL2RG	2.92446e-249	1.01044	0.586	0.408	9.85367e-245	T_cells	IL2RG
CXCR6	6.17189e-245	0.895474	0.275	0.081	2.07956e-240	T_cells	CXCR6
TNFAIP3	5.77628e-243	1.0034	0.598	0.39	1.94626e-238	T_cells	TNFAIP3
SH2D1A	4.20541e-239	0.706785	0.233	0.059	1.41697e-234	T_cells	SH2D1A
ETS1	3.61832e-238	0.78771	0.308	0.107	1.21916e-233	T_cells	ETS1
RAC2	9.93042e-236	0.892775	0.591	0.383	3.34596e-231	T_cells	RAC2
ACTB	2.00341e-232	0.678094	0.98	0.934	6.75029e-228	T_cells	ACTB
CYTIP	3.59692e-232	0.915071	0.588	0.385	1.21195e-227	T_cells	CYTIP
ARL4C	6.20545e-231	0.807103	0.364	0.148	2.09086e-226	T_cells	ARL4C
PFN1	2.97488e-227	0.707836	0.912	0.857	1.00235e-222	T_cells	PFN1
LAIR2	2.50772e-222	0.772801	0.177	0.036	8.44951e-218	T_cells	LAIR2
HSPA8	5.63829e-222	0.766223	0.856	0.807	1.89977e-217	T_cells	HSPA8
AAK1	7.07043e-221	0.929276	0.354	0.155	2.38231e-216	T_cells	AAK1
TIGIT	9.33743e-217	0.913365	0.308	0.111	3.14616e-212	T_cells	TIGIT
CD48	3.48997e-212	0.822618	0.596	0.394	1.17591e-207	T_cells	CD48
GATA3	1.66726e-210	0.690448	0.22	0.06	5.61768e-206	T_cells	GATA3
RHOH	3.54874e-205	0.887288	0.495	0.292	1.19571e-200	T_cells	RHOH
PIK3IP1	8.49792e-203	0.824771	0.335	0.143	2.86329e-198	T_cells	PIK3IP1
TSC22D3	1.15878e-202	0.762565	0.734	0.547	3.90441e-198	T_cells	TSC22D3
MAF	1.6462e-199	0.751776	0.205	0.058	5.54671e-195	T_cells	MAF
SKAP1	1.91236e-197	0.734892	0.312	0.126	6.44349e-193	T_cells	SKAP1
BCL11B	1.19342e-196	0.658875	0.197	0.053	4.02109e-192	T_cells	BCL11B
CD53	2.24204e-194	0.708978	0.587	0.373	7.55432e-190	T_cells	CD53
TRAT1	2.38333e-193	0.591833	0.2	0.053	8.03041e-189	T_cells	TRAT1
DDX24	7.73019e-191	0.922314	0.608	0.493	2.60461e-186	T_cells	DDX24
DUSP4	5.80517e-187	1.15912	0.398	0.205	1.95599e-182	T_cells	DUSP4
ANKRD12	2.74151e-186	1.04461	0.561	0.44	9.23724e-182	T_cells	ANKRD12
SATB1	7.36139e-186	0.805949	0.259	0.096	2.48035e-181	T_cells	SATB1
IL2RA	3.05176e-184	0.909098	0.15	0.032	1.02826e-179	T_cells	IL2RA
TOMM7	5.38766e-182	0.601402	0.8	0.774	1.81532e-177	T_cells	TOMM7
IL2RB	1.83219e-176	0.581091	0.266	0.094	6.17338e-172	T_cells	IL2RB
NR3C1	1.30078e-173	1.01574	0.393	0.211	4.38285e-169	T_cells	NR3C1
2023-09-06	4.03463e-173	0.873896	0.418	0.245	1.35943e-168	T_cells	2023-09-06
NAP1L1	7.70321e-173	0.627761	0.76	0.694	2.59552e-168	T_cells	NAP1L1
STAT4	5.44582e-172	0.665072	0.267	0.102	1.83491e-167	T_cells	STAT4
COTL1	6.13999e-170	0.695335	0.591	0.394	2.06881e-165	T_cells	COTL1
LIMD2	8.52731e-169	0.723376	0.452	0.255	2.87319e-164	T_cells	LIMD2
UCP2	5.05753e-168	0.884033	0.419	0.231	1.70408e-163	T_cells	UCP2
ARPC1B	1.45004e-166	0.812749	0.645	0.537	4.88576e-162	T_cells	ARPC1B
SIT1	4.77665e-166	0.671146	0.218	0.074	1.60944e-161	T_cells	SIT1
DOK2	7.20359e-166	0.676308	0.342	0.157	2.42718e-161	T_cells	DOK2
PRKCH	3.89765e-165	0.58382	0.27	0.103	1.31327e-160	T_cells	PRKCH
CCNI	1.09576e-163	0.631559	0.751	0.717	3.69206e-159	T_cells	CCNI
AC133644.2	7.92338e-163	0.76588	0.156	0.039	2.6697e-158	T_cells	AC133644.2
ZFP36L2	3.69964e-162	0.824905	0.729	0.684	1.24656e-157	T_cells	ZFP36L2
TTC39C	6.77765e-161	0.697937	0.239	0.091	2.28366e-156	T_cells	TTC39C
CNOT6L	7.15011e-159	0.808042	0.356	0.184	2.40916e-154	T_cells	CNOT6L
CCR7	9.04929e-159	0.809727	0.188	0.057	3.04907e-154	T_cells	CCR7
GPSM3	2.21864e-158	0.802321	0.513	0.355	7.47548e-154	T_cells	GPSM3
TNFRSF1B	2.14666e-151	0.778986	0.315	0.15	7.23297e-147	T_cells	TNFRSF1B
GNA15	9.39641e-151	0.612275	0.184	0.059	3.16603e-146	T_cells	GNA15
ARL6IP5	4.16573e-150	0.824811	0.556	0.435	1.4036e-145	T_cells	ARL6IP5
SLC2A3	1.23612e-146	0.702842	0.43	0.245	4.16498e-142	T_cells	SLC2A3
EML4	2.4405e-143	0.878846	0.417	0.272	8.22301e-139	T_cells	EML4
RP11-138A9.1	1.12747e-139	0.874497	0.402	0.25	3.79888e-135	T_cells	RP11-138A9.1
RHOG	9.04767e-138	0.806538	0.469	0.328	3.04852e-133	T_cells	RHOG
GNG2	1.20985e-136	0.605746	0.286	0.13	4.07648e-132	T_cells	GNG2
PASK	2.04632e-136	0.624326	0.125	0.03	6.89488e-132	T_cells	PASK
RARRES3	2.65771e-131	0.609402	0.55	0.397	8.9549e-127	T_cells	RARRES3
APBB1IP	1.04865e-130	0.61834	0.264	0.12	3.53333e-126	T_cells	APBB1IP
TBC1D10C	1.33207e-129	0.605518	0.3	0.144	4.48827e-125	T_cells	TBC1D10C
TNFRSF18	4.06458e-129	1.21437	0.317	0.177	1.36952e-124	T_cells	TNFRSF18
TMEM173	4.8429e-128	0.765783	0.238	0.108	1.63177e-123	T_cells	TMEM173
TRAF3IP3	2.0935e-127	0.685176	0.263	0.123	7.05383e-123	T_cells	TRAF3IP3
S1PR4	3.48794e-127	0.606581	0.224	0.092	1.17523e-122	T_cells	S1PR4
IDS	5.76215e-126	0.822101	0.465	0.33	1.9415e-121	T_cells	IDS
YWHAB	1.06635e-125	0.675908	0.683	0.612	3.59296e-121	T_cells	YWHAB
RCAN3	1.0982e-125	0.650714	0.232	0.102	3.70028e-121	T_cells	RCAN3
RP11-138A9.2	5.4821e-125	0.789773	0.315	0.169	1.84714e-120	T_cells	RP11-138A9.2
WIPF1	9.57575e-123	0.686962	0.415	0.266	3.22645e-118	T_cells	WIPF1
PTPN7	2.21421e-122	0.655509	0.318	0.167	7.46057e-118	T_cells	PTPN7
FNBP1	7.0296e-122	0.728822	0.428	0.287	2.36855e-117	T_cells	FNBP1
LDHB	1.73013e-120	0.6391	0.635	0.588	5.8295e-116	T_cells	LDHB
RP11-347P5.1	2.37938e-114	0.640023	0.211	0.089	8.01709e-110	T_cells	RP11-347P5.1
DDIT4	8.08097e-113	0.895584	0.484	0.37	2.7228e-108	T_cells	DDIT4
CDC42SE2	1.82647e-112	0.803771	0.449	0.337	6.15411e-108	T_cells	CDC42SE2
GBP2	1.0019e-109	0.799748	0.343	0.212	3.37579e-105	T_cells	GBP2
RAP1A	5.15797e-109	0.810826	0.465	0.367	1.73793e-104	T_cells	RAP1A
EVI2A	2.27677e-107	0.706836	0.358	0.223	7.67134e-103	T_cells	EVI2A
UBE2D3	7.39621e-106	0.598559	0.655	0.654	2.49208e-101	T_cells	UBE2D3
P2RY10	1.85653e-103	0.600369	0.236	0.113	6.25539e-99	T_cells	P2RY10
ZNF331	4.63617e-103	0.601546	0.427	0.271	1.56211e-98	T_cells	ZNF331
2023-09-01	7.98344e-103	0.657369	0.34	0.205	2.68994e-98	T_cells	2023-09-01
RGCC	5.52014e-101	0.737759	0.518	0.388	1.85995e-96	T_cells	RGCC
STK17A	8.50998e-101	0.628048	0.448	0.321	2.86735e-96	T_cells	STK17A
GYPC	9.88928e-100	0.679643	0.471	0.363	3.3321e-95	T_cells	GYPC
YPEL5	4.68841e-98	0.683231	0.605	0.534	1.57971e-93	T_cells	YPEL5
PPP2R5C	2.2825e-97	0.758226	0.449	0.346	7.69065e-93	T_cells	PPP2R5C
TBC1D4	1.12799e-95	0.766824	0.192	0.089	3.80066e-91	T_cells	TBC1D4
ARID4B	3.8608e-94	0.710012	0.462	0.366	1.30086e-89	T_cells	ARID4B
CD69	7.93668e-94	0.591807	0.465	0.312	2.67418e-89	T_cells	CD69
CACYBP	1.03526e-88	0.780587	0.516	0.464	3.4882e-84	T_cells	CACYBP
KMT2E	1.24743e-82	0.657476	0.539	0.486	4.20308e-78	T_cells	KMT2E
SOCS1	5.51023e-82	0.602127	0.27	0.155	1.85662e-77	T_cells	SOCS1
G3BP2	9.7124e-82	0.744493	0.41	0.314	3.2725e-77	T_cells	G3BP2
STK4	4.77735e-79	0.704992	0.441	0.357	1.60968e-74	T_cells	STK4
FAM129A	2.10484e-75	0.638836	0.223	0.122	7.09204e-71	T_cells	FAM129A
SYNE2	1.33709e-74	0.689785	0.289	0.187	4.5052e-70	T_cells	SYNE2
GLIPR1	2.2844e-74	0.608056	0.363	0.253	7.69707e-70	T_cells	GLIPR1
ANXA1	3.77526e-73	0.752329	0.395	0.275	1.27204e-68	T_cells	ANXA1
TANK	1.75837e-72	0.754415	0.371	0.283	5.92465e-68	T_cells	TANK
RPS4Y1	1.77503e-63	0.684416	0.437	0.355	5.98078e-59	T_cells	RPS4Y1
ZC3HAV1	2.65692e-62	0.582179	0.338	0.242	8.95222e-58	T_cells	ZC3HAV1
CKLF	1.60512e-61	0.640887	0.447	0.383	5.4083e-57	T_cells	CKLF
JAK1	2.86152e-61	0.672378	0.418	0.354	9.64162e-57	T_cells	JAK1
CARD16	3.39045e-61	0.799658	0.347	0.259	1.14238e-56	T_cells	CARD16
RHBDD2	1.40013e-60	0.690892	0.273	0.186	4.71761e-56	T_cells	RHBDD2
SMAP2	4.08179e-60	0.591072	0.273	0.181	1.37532e-55	T_cells	SMAP2
PPP1R2	6.15711e-59	0.733943	0.435	0.394	2.07458e-54	T_cells	PPP1R2
ARID5A	4.13869e-57	0.6767	0.354	0.279	1.39449e-52	T_cells	ARID5A
KLF6	8.52921e-56	0.69024	0.697	0.687	2.87383e-51	T_cells	KLF6
LINC00152	9.25793e-56	0.669925	0.388	0.322	3.11937e-51	T_cells	LINC00152
SF1	4.81092e-55	0.619132	0.48	0.455	1.62099e-50	T_cells	SF1
ELF1	7.28331e-54	0.599001	0.465	0.419	2.45404e-49	T_cells	ELF1
ICAM3	8.46396e-54	0.609111	0.435	0.39	2.85185e-49	T_cells	ICAM3
PLIN2	8.61265e-52	0.87698	0.313	0.233	2.90195e-47	T_cells	PLIN2
ARID5B	1.42066e-51	0.819939	0.417	0.376	4.78678e-47	T_cells	ARID5B
SH3KBP1	5.33293e-50	0.617223	0.319	0.248	1.79688e-45	T_cells	SH3KBP1
GALM	3.53339e-46	0.593622	0.238	0.163	1.19054e-41	T_cells	GALM
MGAT4A	1.06965e-45	0.589444	0.222	0.147	3.60409e-41	T_cells	MGAT4A
ODF2L	4.28238e-43	0.609953	0.289	0.22	1.44291e-38	T_cells	ODF2L
RBPJ	1.01771e-42	0.764502	0.337	0.284	3.42906e-38	T_cells	RBPJ
CD27	9.84456e-42	0.62659	0.328	0.257	3.31702e-37	T_cells	CD27
FAM177A1	3.36743e-41	0.641025	0.454	0.442	1.13462e-36	T_cells	FAM177A1
HMGB2	1.79759e-37	0.745088	0.408	0.363	6.05679e-33	T_cells	HMGB2
UBE2B	1.14987e-32	0.595203	0.46	0.474	3.87437e-28	T_cells	UBE2B
2023-09-09	6.24503e-32	0.58144	0.367	0.337	2.1042e-27	T_cells	2023-09-09
CORO1B	1.84134e-22	0.735481	0.326	0.316	6.2042e-18	T_cells	CORO1B
FOXP1	1.58289e-17	0.582518	0.283	0.26	5.3334e-13	T_cells	FOXP1
MAGEH1	9.64176e-11	0.69135	0.136	0.111	3.2487e-06	T_cells	MAGEH1
CCL5	0	3.87806	0.899	0.179	0	NK_cells	CCL5
NKG7	0	3.62536	0.818	0.086	0	NK_cells	NKG7
GZMA	0	3.57808	0.778	0.092	0	NK_cells	GZMA
GNLY	0	3.28059	0.28	0.036	0	NK_cells	GNLY
GZMB	0	3.02508	0.578	0.054	0	NK_cells	GZMB
GZMH	0	2.53948	0.426	0.025	0	NK_cells	GZMH
TRDC	0	2.46147	0.295	0.017	0	NK_cells	TRDC
CD7	0	2.37666	0.848	0.236	0	NK_cells	CD7
CST7	0	2.31768	0.75	0.15	0	NK_cells	CST7
TRGC2	0	2.30377	0.481	0.034	0	NK_cells	TRGC2
CD8A	0	2.28434	0.514	0.038	0	NK_cells	CD8A
GZMK	0	2.24375	0.345	0.038	0	NK_cells	GZMK
HOPX	0	2.06284	0.519	0.079	0	NK_cells	HOPX
PRF1	0	2.0539	0.479	0.037	0	NK_cells	PRF1
KLRD1	0	2.00051	0.459	0.024	0	NK_cells	KLRD1
HCST	0	1.93523	0.78	0.251	0	NK_cells	HCST
CTSW	0	1.81331	0.463	0.05	0	NK_cells	CTSW
CD3D	0	1.76525	0.892	0.287	0	NK_cells	CD3D
CCL4	0	1.63855	0.562	0.181	0	NK_cells	CCL4
XCL2	0	1.57283	0.241	0.013	0	NK_cells	XCL2
RARRES3	0	1.56491	0.72	0.373	0	NK_cells	RARRES3
CD8B	0	1.54279	0.346	0.029	0	NK_cells	CD8B
AC092580.4	0	1.53634	0.448	0.079	0	NK_cells	AC092580.4
CD3E	0	1.51086	0.785	0.234	0	NK_cells	CD3E
LAG3	0	1.49508	0.381	0.057	0	NK_cells	LAG3
DUSP2	0	1.48511	0.66	0.388	0	NK_cells	DUSP2
ID2	0	1.48145	0.745	0.435	0	NK_cells	ID2
TRBC1	0	1.48081	0.608	0.186	0	NK_cells	TRBC1
ALOX5AP	0	1.45559	0.605	0.205	0	NK_cells	ALOX5AP
CD52	0	1.44193	0.842	0.407	0	NK_cells	CD52
CLEC2B	0	1.43326	0.576	0.254	0	NK_cells	CLEC2B
IFNG	0	1.42984	0.203	0.019	0	NK_cells	IFNG
TRAC	0	1.4229	0.815	0.308	0	NK_cells	TRAC
EVL	0	1.42096	0.669	0.259	0	NK_cells	EVL
TRBC2	0	1.40288	0.702	0.259	0	NK_cells	TRBC2
IL32	0	1.37316	0.951	0.572	0	NK_cells	IL32
CXCR4	0	1.35445	0.826	0.412	0	NK_cells	CXCR4
CD3G	0	1.35336	0.565	0.162	0	NK_cells	CD3G
KLRC2	0	1.34196	0.24	0.008	0	NK_cells	KLRC2
CREM	0	1.3313	0.732	0.453	0	NK_cells	CREM
PTPRC	0	1.32107	0.739	0.327	0	NK_cells	PTPRC
RGS1	0	1.3116	0.792	0.471	0	NK_cells	RGS1
FYN	0	1.30126	0.583	0.2	0	NK_cells	FYN
CORO1A	0	1.28707	0.838	0.434	0	NK_cells	CORO1A
CD96	0	1.27175	0.416	0.088	0	NK_cells	CD96
CD69	0	1.26469	0.605	0.294	0	NK_cells	CD69
CD247	0	1.26039	0.467	0.129	0	NK_cells	CD247
SAMSN1	0	1.25911	0.662	0.3	0	NK_cells	SAMSN1
TIGIT	0	1.25382	0.417	0.102	0	NK_cells	TIGIT
LCK	0	1.24634	0.591	0.188	0	NK_cells	LCK
CD2	0	1.21282	0.68	0.245	0	NK_cells	CD2
CLEC2D	0	1.21269	0.504	0.181	0	NK_cells	CLEC2D
GZMM	0	1.21246	0.382	0.083	0	NK_cells	GZMM
GPR171	0	1.20552	0.358	0.068	0	NK_cells	GPR171
SYTL3	0	1.15319	0.386	0.108	0	NK_cells	SYTL3
LEPROTL1	0	1.15295	0.636	0.363	0	NK_cells	LEPROTL1
RAC2	0	1.13574	0.671	0.381	0	NK_cells	RAC2
CD160	0	1.13143	0.211	0.007	0	NK_cells	CD160
BTG1	0	1.1246	0.971	0.827	0	NK_cells	BTG1
LSP1	0	1.11287	0.68	0.415	0	NK_cells	LSP1
KIR2DL4	0	1.09823	0.214	0.009	0	NK_cells	KIR2DL4
IL2RB	0	1.08779	0.363	0.086	0	NK_cells	IL2RB
SH2D2A	0	1.07416	0.42	0.124	0	NK_cells	SH2D2A
SLA2	0	1.06946	0.288	0.041	0	NK_cells	SLA2
ARHGDIB	0	1.06521	0.884	0.541	0	NK_cells	ARHGDIB
TRGC1	0	1.03639	0.168	0.012	0	NK_cells	TRGC1
TMSB4X	0	1.03462	1	0.985	0	NK_cells	TMSB4X
ITGA1	0	1.03326	0.253	0.048	0	NK_cells	ITGA1
HLA-A	0	1.02874	0.998	0.891	0	NK_cells	HLA-A
KLRC1	0	1.02027	0.127	0.006	0	NK_cells	KLRC1
SRGN	0	1.0128	0.966	0.632	0	NK_cells	SRGN
B2M	0	1.00604	1	0.985	0	NK_cells	B2M
PRKCH	0	0.995963	0.36	0.096	0	NK_cells	PRKCH
CRTAM	0	0.981399	0.155	0.014	0	NK_cells	CRTAM
SH3BGRL3	0	0.965022	0.923	0.786	0	NK_cells	SH3BGRL3
SARAF	0	0.952112	0.867	0.719	0	NK_cells	SARAF
MATK	0	0.950977	0.238	0.036	0	NK_cells	MATK
HLA-B	0	0.947113	0.997	0.913	0	NK_cells	HLA-B
HLA-C	0	0.922132	0.995	0.909	0	NK_cells	HLA-C
TMIGD2	0	0.905073	0.213	0.033	0	NK_cells	TMIGD2
HLA-E	0	0.868355	0.912	0.819	0	NK_cells	HLA-E
ACTB	0	0.774855	0.993	0.935	0	NK_cells	ACTB
PTPN22	4.27882e-303	1.05482	0.358	0.111	1.44171e-298	NK_cells	PTPN22
GPR65	1.51188e-296	1.11261	0.362	0.115	5.09414e-292	NK_cells	GPR65
DUSP4	1.19687e-294	1.3122	0.484	0.201	4.03273e-290	NK_cells	DUSP4
DOK2	5.56828e-287	1.0413	0.417	0.155	1.87618e-282	NK_cells	DOK2
LDLRAD4	1.68708e-278	1.29789	0.365	0.125	5.68443e-274	NK_cells	LDLRAD4
RP11-291B21.2	1.18065e-277	0.687234	0.108	0.005	3.97807e-273	NK_cells	RP11-291B21.2
PFN1	2.24089e-277	0.706291	0.94	0.855	7.55046e-273	NK_cells	PFN1
CXCR6	2.56828e-277	1.05812	0.314	0.086	8.65356e-273	NK_cells	CXCR6
ACAP1	5.80992e-276	1.04073	0.528	0.256	1.9576e-271	NK_cells	ACAP1
TNIP3	9.46113e-274	0.784046	0.186	0.029	3.18783e-269	NK_cells	TNIP3
ARPC2	4.5895e-268	0.787937	0.841	0.756	1.54639e-263	NK_cells	ARPC2
FYB	1.90858e-260	0.899272	0.536	0.239	6.43077e-256	NK_cells	FYB
ZFP36L2	8.04205e-257	1.01375	0.788	0.675	2.70969e-252	NK_cells	ZFP36L2
XCL1	2.33513e-255	0.968531	0.122	0.01	7.86798e-251	NK_cells	XCL1
RUNX3	5.89653e-255	1.04601	0.388	0.149	1.98678e-250	NK_cells	RUNX3
KLRB1	2.34815e-250	1.11155	0.47	0.188	7.91187e-246	NK_cells	KLRB1
SRSF7	9.14057e-244	1.03537	0.737	0.632	3.07982e-239	NK_cells	SRSF7
JAML	4.92949e-243	0.918328	0.33	0.109	1.66094e-238	NK_cells	JAML
CLIC3	1.87011e-238	0.882936	0.195	0.039	6.30117e-234	NK_cells	CLIC3
IFITM2	6.98076e-233	1.15698	0.644	0.438	2.3521e-228	NK_cells	IFITM2
APOBEC3G	6.74403e-230	1.16369	0.336	0.129	2.27233e-225	NK_cells	APOBEC3G
ITM2A	3.53304e-224	0.98467	0.479	0.232	1.19042e-219	NK_cells	ITM2A
TNFAIP3	1.97292e-217	1.01511	0.621	0.4	6.64755e-213	NK_cells	TNFAIP3
TBC1D10C	4.8625e-217	0.943641	0.36	0.143	1.63837e-212	NK_cells	TBC1D10C
PIK3R1	2.7959e-213	1.09614	0.344	0.139	9.42049e-209	NK_cells	PIK3R1
ARHGAP9	2.27943e-211	0.8394	0.306	0.107	7.6803e-207	NK_cells	ARHGAP9
ZNF331	2.45407e-210	1.03829	0.504	0.266	8.26875e-206	NK_cells	ZNF331
LCP1	4.6856e-203	0.867733	0.428	0.197	1.57877e-198	NK_cells	LCP1
AKNA	2.01002e-200	0.99442	0.339	0.139	6.77255e-196	NK_cells	AKNA
CD99	7.26309e-199	0.929563	0.622	0.455	2.44722e-194	NK_cells	CD99
COTL1	5.51167e-191	0.852884	0.625	0.401	1.8571e-186	NK_cells	COTL1
SRSF2	2.78394e-187	0.87071	0.717	0.651	9.38021e-183	NK_cells	SRSF2
ANXA1	2.53933e-186	1.04647	0.498	0.262	8.55602e-182	NK_cells	ANXA1
WIPF1	5.9792e-186	0.929055	0.47	0.265	2.01463e-181	NK_cells	WIPF1
ABI3	1.69092e-184	0.850662	0.279	0.099	5.69738e-180	NK_cells	ABI3
NR4A2	2.60376e-183	1.04461	0.533	0.332	8.77312e-179	NK_cells	NR4A2
TRAT1	4.63384e-182	0.721405	0.216	0.06	1.56133e-177	NK_cells	TRAT1
IL2RG	8.03373e-182	0.947659	0.584	0.42	2.70688e-177	NK_cells	IL2RG
TNFRSF9	1.56003e-181	0.882813	0.195	0.05	5.25637e-177	NK_cells	TNFRSF9
PPP2R5C	7.79531e-178	1.05227	0.513	0.34	2.62655e-173	NK_cells	PPP2R5C
CD53	2.40444e-177	0.804437	0.594	0.386	8.10154e-173	NK_cells	CD53
STK17A	1.01827e-176	1.04909	0.504	0.319	3.43094e-172	NK_cells	STK17A
YPEL5	8.80702e-176	1.04728	0.653	0.529	2.96744e-171	NK_cells	YPEL5
STAT4	2.52443e-175	0.789456	0.291	0.109	8.50581e-171	NK_cells	STAT4
PSTPIP1	5.47289e-175	0.711871	0.221	0.066	1.84404e-170	NK_cells	PSTPIP1
MYL12A	2.04553e-174	0.691516	0.801	0.731	6.89222e-170	NK_cells	MYL12A
ZEB2	1.71715e-171	0.885673	0.304	0.122	5.78577e-167	NK_cells	ZEB2
STK17B	1.64405e-170	0.890016	0.524	0.331	5.53946e-166	NK_cells	STK17B
PDE3B	6.73065e-170	0.766451	0.246	0.082	2.26783e-165	NK_cells	PDE3B
SKAP1	5.04566e-168	0.801493	0.323	0.136	1.70009e-163	NK_cells	SKAP1
GNG2	1.13628e-166	0.854091	0.318	0.134	3.82859e-162	NK_cells	GNG2
CYTIP	1.21859e-164	0.884208	0.581	0.4	4.10592e-160	NK_cells	CYTIP
SH2D1A	2.0323e-164	0.753903	0.228	0.072	6.84763e-160	NK_cells	SH2D1A
CNOT6L	9.64789e-163	0.900473	0.382	0.19	3.25076e-158	NK_cells	CNOT6L
GATA3	7.45994e-162	0.725601	0.225	0.07	2.51355e-157	NK_cells	GATA3
LIMD2	7.55621e-160	0.823109	0.47	0.265	2.54599e-155	NK_cells	LIMD2
PTPN7	1.07319e-156	0.865479	0.355	0.169	3.61599e-152	NK_cells	PTPN7
PSME1	2.83349e-155	0.708113	0.741	0.704	9.54716e-151	NK_cells	PSME1
SLA	7.00055e-155	0.811615	0.297	0.12	2.35876e-150	NK_cells	SLA
GMFG	9.0673e-153	0.735421	0.62	0.444	3.05514e-148	NK_cells	GMFG
HSPA8	1.30642e-152	0.681404	0.845	0.813	4.40186e-148	NK_cells	HSPA8
GIMAP7	1.59951e-147	0.780796	0.276	0.107	5.3894e-143	NK_cells	GIMAP7
NR3C1	5.18038e-145	0.829231	0.407	0.221	1.74548e-140	NK_cells	NR3C1
RGCC	3.03877e-144	1.27315	0.552	0.39	1.02388e-139	NK_cells	RGCC
2023-09-01	7.91356e-144	0.873408	0.381	0.206	2.66639e-139	NK_cells	2023-09-01
CXCL13	6.47776e-137	1.4193	0.138	0.032	2.18262e-132	NK_cells	CXCL13
RAB27A	1.81282e-136	0.881458	0.306	0.146	6.10813e-132	NK_cells	RAB27A
CHST12	2.9177e-135	1.03738	0.321	0.168	9.83088e-131	NK_cells	CHST12
PDE4D	1.48294e-133	0.712276	0.245	0.096	4.99663e-129	NK_cells	PDE4D
CBLB	2.2565e-131	0.751873	0.235	0.093	7.60305e-127	NK_cells	CBLB
TSC22D3	4.38907e-131	0.746922	0.71	0.565	1.47885e-126	NK_cells	TSC22D3
CD48	5.42771e-127	0.685835	0.579	0.411	1.82881e-122	NK_cells	CD48
REL	2.03182e-123	0.889817	0.518	0.364	6.84601e-119	NK_cells	REL
LDHA	2.71046e-123	0.71415	0.703	0.625	9.13262e-119	NK_cells	LDHA
C9orf142	2.11831e-122	0.864399	0.457	0.318	7.13743e-118	NK_cells	C9orf142
2023-09-07	2.84384e-122	0.824909	0.559	0.457	9.58202e-118	NK_cells	2023-09-07
LYAR	4.25498e-122	0.962472	0.333	0.185	1.43367e-117	NK_cells	LYAR
TUBA4A	5.30023e-122	1.22949	0.455	0.327	1.78586e-117	NK_cells	TUBA4A
HAVCR2	1.8171e-119	0.787446	0.165	0.053	6.12252e-115	NK_cells	HAVCR2
GABARAPL1	3.84686e-118	0.893071	0.327	0.18	1.29616e-113	NK_cells	GABARAPL1
LY6E	2.65633e-117	0.87184	0.533	0.414	8.95025e-113	NK_cells	LY6E
AKAP13	4.97556e-115	0.902111	0.48	0.352	1.67647e-110	NK_cells	AKAP13
IDS	7.92811e-115	0.814736	0.478	0.336	2.6713e-110	NK_cells	IDS
CKLF	1.39935e-112	0.900758	0.498	0.377	4.71498e-108	NK_cells	CKLF
ENTPD1	2.30471e-112	0.898273	0.263	0.126	7.76547e-108	NK_cells	ENTPD1
RGS2	4.3439e-107	0.809904	0.512	0.362	1.46363e-102	NK_cells	RGS2
MYO1F	2.33339e-106	0.680714	0.233	0.102	7.86212e-102	NK_cells	MYO1F
MSN	4.28865e-103	0.770239	0.407	0.266	1.44502e-98	NK_cells	MSN
MCL1	3.91401e-98	0.70653	0.696	0.673	1.31879e-93	NK_cells	MCL1
ELF1	1.23874e-95	0.797241	0.509	0.413	4.1738e-91	NK_cells	ELF1
PSMB9	2.12572e-94	0.731657	0.58	0.512	7.1624e-90	NK_cells	PSMB9
DDX24	1.06128e-91	0.732955	0.571	0.508	3.57587e-87	NK_cells	DDX24
PPP1R18	6.52845e-91	0.739064	0.32	0.187	2.1997e-86	NK_cells	PPP1R18
GLIPR1	1.78971e-90	0.740839	0.389	0.256	6.03024e-86	NK_cells	GLIPR1
DNAJB6	5.67899e-89	0.769317	0.57	0.521	1.91348e-84	NK_cells	DNAJB6
G3BP2	1.33144e-85	0.830636	0.425	0.317	4.48615e-81	NK_cells	G3BP2
ARL6IP5	1.44071e-85	0.733297	0.53	0.448	4.85434e-81	NK_cells	ARL6IP5
KMT2E	9.45253e-85	0.711997	0.55	0.487	3.18494e-80	NK_cells	KMT2E
TERF2IP	1.00888e-77	0.772396	0.462	0.383	3.3993e-73	NK_cells	TERF2IP
CCL4L2	1.37033e-74	0.794974	0.176	0.075	4.61719e-70	NK_cells	CCL4L2
VAMP2	2.96739e-72	0.728027	0.489	0.42	9.99831e-68	NK_cells	VAMP2
STK4	7.87012e-68	0.706501	0.446	0.362	2.65176e-63	NK_cells	STK4
ARID4B	1.0826e-67	0.765935	0.45	0.375	3.64773e-63	NK_cells	ARID4B
EMB	1.90636e-67	0.688527	0.273	0.165	6.4233e-63	NK_cells	EMB
LYST	3.56106e-67	0.695444	0.214	0.113	1.19986e-62	NK_cells	LYST
LITAF	1.53368e-66	0.704584	0.49	0.409	5.16758e-62	NK_cells	LITAF
HLA-F	9.47366e-65	0.747473	0.482	0.431	3.19206e-60	NK_cells	HLA-F
DNAJA1	6.11747e-62	0.734835	0.626	0.619	2.06122e-57	NK_cells	DNAJA1
ARHGEF1	4.27537e-61	0.702288	0.307	0.21	1.44054e-56	NK_cells	ARHGEF1
RP11-138A9.1	1.66239e-58	0.688006	0.365	0.268	5.60125e-54	NK_cells	RP11-138A9.1
PDCD4	1.04925e-57	0.73051	0.428	0.364	3.53534e-53	NK_cells	PDCD4
TSPYL2	8.60133e-57	0.742712	0.267	0.17	2.89813e-52	NK_cells	TSPYL2
APOBEC3C	1.88758e-56	0.721306	0.243	0.15	6.36003e-52	NK_cells	APOBEC3C
VPS37B	1.27609e-43	0.749043	0.335	0.27	4.29965e-39	NK_cells	VPS37B
ADGRE5	8.52599e-41	0.756918	0.33	0.271	2.87275e-36	NK_cells	ADGRE5
FAM177A1	1.88976e-38	0.747042	0.453	0.443	6.36734e-34	NK_cells	FAM177A1
CLDND1	1.82118e-34	0.702772	0.279	0.219	6.13629e-30	NK_cells	CLDND1
ITGAE	6.97743e-27	0.703612	0.271	0.227	2.35098e-22	NK_cells	ITGAE
CD79A	0	3.1325	0.895	0.167	0	B_cells	CD79A
MS4A1	0	2.69679	0.695	0.006	0	B_cells	MS4A1
HLA-DRA	0	2.66705	0.982	0.332	0	B_cells	HLA-DRA
CD74	0	2.60447	0.994	0.682	0	B_cells	CD74
VPREB3	0	2.42741	0.623	0.022	0	B_cells	VPREB3
CD79B	0	2.38988	0.645	0.116	0	B_cells	CD79B
CD83	0	2.27685	0.672	0.163	0	B_cells	CD83
CD37	0	2.1984	0.896	0.363	0	B_cells	CD37
HLA-DPB1	0	2.14933	0.956	0.339	0	B_cells	HLA-DPB1
BANK1	0	2.0742	0.579	0.015	0	B_cells	BANK1
HLA-DQB1	0	2.07256	0.889	0.267	0	B_cells	HLA-DQB1
HLA-DQA1	0	2.05599	0.884	0.194	0	B_cells	HLA-DQA1
HLA-DPA1	0	2.02444	0.954	0.36	0	B_cells	HLA-DPA1
TCL1A	0	1.94736	0.299	0.003	0	B_cells	TCL1A
HLA-DRB1	0	1.87423	0.936	0.374	0	B_cells	HLA-DRB1
LY9	0	1.60807	0.457	0.071	0	B_cells	LY9
HLA-DMA	0	1.60318	0.745	0.255	0	B_cells	HLA-DMA
LAPTM5	0	1.57734	0.887	0.408	0	B_cells	LAPTM5
TNFRSF13C	0	1.57726	0.464	0.031	0	B_cells	TNFRSF13C
IGHD	0	1.55284	0.294	0.004	0	B_cells	IGHD
MEF2C	0	1.52951	0.529	0.116	0	B_cells	MEF2C
HLA-DRB5	0	1.49076	0.749	0.205	0	B_cells	HLA-DRB5
CXCR4	0	1.489	0.908	0.449	0	B_cells	CXCR4
HLA-DMB	0	1.45834	0.592	0.102	0	B_cells	HLA-DMB
IRF8	0	1.45341	0.441	0.071	0	B_cells	IRF8
LY86	0	1.41632	0.455	0.034	0	B_cells	LY86
SPIB	0	1.3119	0.363	0.013	0	B_cells	SPIB
RP5-887A10.1	0	1.27134	0.247	0.027	0	B_cells	RP5-887A10.1
FCRLA	0	1.23506	0.348	0.02	0	B_cells	FCRLA
POU2F2	0	1.15249	0.391	0.074	0	B_cells	POU2F2
BLK	0	1.13789	0.335	0.021	0	B_cells	BLK
CD22	0	1.13316	0.298	0.004	0	B_cells	CD22
CD19	0	1.10911	0.338	0.023	0	B_cells	CD19
RPS23	0	0.950611	0.999	0.976	0	B_cells	RPS23
ARHGAP24	0	0.925027	0.249	0.017	0	B_cells	ARHGAP24
RP11-231C14.7	0	0.924725	0.215	0.009	0	B_cells	RP11-231C14.7
CXCR5	0	0.905392	0.239	0.01	0	B_cells	CXCR5
CD72	0	0.889982	0.228	0.023	0	B_cells	CD72
RPS8	0	0.887696	0.997	0.976	0	B_cells	RPS8
2023-03-01	0	0.8646	0.231	0.018	0	B_cells	2023-03-01
HLA-DOB	0	0.851237	0.257	0.031	0	B_cells	HLA-DOB
LINC00926	0	0.826565	0.209	0.014	0	B_cells	LINC00926
AC079767.4	0	0.797742	0.184	0.01	0	B_cells	AC079767.4
PAX5	0	0.59456	0.168	0.002	0	B_cells	PAX5
FCRL1	0	0.574331	0.155	0.001	0	B_cells	FCRL1
AFF3	0	0.57424	0.157	0.006	0	B_cells	AFF3
FAU	7.58578e-301	0.810268	0.996	0.968	2.55595e-296	B_cells	FAU
RPLP2	1.62768e-297	0.863962	0.998	0.985	5.48431e-293	B_cells	RPLP2
RPL23A	2.23416e-285	0.798589	0.997	0.975	7.52777e-281	B_cells	RPL23A
STAG3	5.61931e-284	0.793051	0.188	0.017	1.89337e-279	B_cells	STAG3
RPS20	1.30067e-283	0.824795	0.997	0.964	4.38249e-279	B_cells	RPS20
CD52	1.27923e-282	1.17801	0.915	0.447	4.31024e-278	B_cells	CD52
LTB	8.02179e-280	1.18254	0.713	0.249	2.70286e-275	B_cells	LTB
SMIM14	3.25786e-276	1.57125	0.489	0.152	1.0977e-271	B_cells	SMIM14
HVCN1	6.67193e-275	0.862633	0.257	0.037	2.24804e-270	B_cells	HVCN1
FCER2	5.90289e-272	0.908644	0.187	0.018	1.98892e-267	B_cells	FCER2
CCR7	1.5014e-270	1.11393	0.351	0.067	5.05881e-266	B_cells	CCR7
RPSA	4.19372e-269	0.866133	0.99	0.926	1.41303e-264	B_cells	RPSA
SWAP70	3.24684e-264	0.932549	0.318	0.061	1.09399e-259	B_cells	SWAP70
RPS13	2.40493e-258	0.764037	0.995	0.961	8.10316e-254	B_cells	RPS13
TCF4	1.39858e-256	1.11828	0.414	0.107	4.71237e-252	B_cells	TCF4
RPS25	8.16416e-255	0.779847	0.996	0.967	2.75083e-250	B_cells	RPS25
RASGRP2	8.59616e-254	0.793044	0.257	0.038	2.89639e-249	B_cells	RASGRP2
P2RX5	1.13002e-250	0.716024	0.217	0.027	3.80748e-246	B_cells	P2RX5
SELL	2.03671e-248	0.911687	0.288	0.049	6.8625e-244	B_cells	SELL
RPL11	1.67431e-246	0.73339	0.998	0.982	5.64142e-242	B_cells	RPL11
RPL19	2.93735e-245	0.687846	0.998	0.979	9.89711e-241	B_cells	RPL19
ORAI2	1.26684e-244	1.08318	0.413	0.112	4.2685e-240	B_cells	ORAI2
RPS3A	1.28771e-239	0.707517	0.997	0.974	4.33883e-235	B_cells	RPS3A
RPL9	2.57045e-236	0.754089	0.995	0.973	8.66087e-232	B_cells	RPL9
PHACTR1	1.57185e-233	1.20067	0.336	0.076	5.29621e-229	B_cells	PHACTR1
RPL32	3.86513e-233	0.700001	0.997	0.981	1.30232e-228	B_cells	RPL32
BCAS4	7.79454e-229	0.86561	0.291	0.056	2.62629e-224	B_cells	BCAS4
KIAA0226L	9.33452e-225	1.04258	0.309	0.068	3.14517e-220	B_cells	KIAA0226L
FCMR	8.21377e-223	0.908576	0.342	0.077	2.76755e-218	B_cells	FCMR
ADAM28	1.19954e-221	0.996276	0.332	0.077	4.04172e-217	B_cells	ADAM28
RPS6	1.11499e-219	0.652176	0.996	0.978	3.75683e-215	B_cells	RPS6
RPL15	2.20895e-215	0.640602	0.995	0.967	7.44283e-211	B_cells	RPL15
HHEX	1.10203e-212	0.611867	0.177	0.021	3.71318e-208	B_cells	HHEX
RPS27	4.03638e-206	0.778835	0.998	0.989	1.36002e-201	B_cells	RPS27
RPS27A	3.43105e-197	0.623981	0.998	0.979	1.15606e-192	B_cells	RPS27A
RPL30	7.23845e-197	0.709693	0.994	0.97	2.43892e-192	B_cells	RPL30
EEF1B2	1.36229e-196	0.820074	0.975	0.887	4.5901e-192	B_cells	EEF1B2
RPS11	2.10789e-196	0.640934	0.995	0.969	7.10231e-192	B_cells	RPS11
BTK	3.89909e-195	0.676348	0.235	0.043	1.31376e-190	B_cells	BTK
RPL27A	1.90086e-193	0.612904	0.998	0.984	6.40477e-189	B_cells	RPL27A
RPL18A	5.14273e-188	0.632612	0.997	0.982	1.73279e-183	B_cells	RPL18A
RPL21	1.74339e-187	0.594264	1	0.982	5.87418e-183	B_cells	RPL21
RNASE6	6.49809e-187	0.934943	0.313	0.078	2.18947e-182	B_cells	RNASE6
CHI3L2	4.45249e-185	0.723049	0.194	0.029	1.50022e-180	B_cells	CHI3L2
RPL5	5.86744e-184	0.683289	0.987	0.923	1.97697e-179	B_cells	RPL5
RPS17	5.12839e-176	0.62132	0.992	0.965	1.72796e-171	B_cells	RPS17
LYN	1.48368e-175	0.91465	0.361	0.111	4.99913e-171	B_cells	LYN
CD53	3.08728e-173	0.98339	0.74	0.397	1.04023e-168	B_cells	CD53
GPR18	2.21998e-167	0.760374	0.221	0.042	7.47999e-163	B_cells	GPR18
NCF1	6.06599e-167	1.02957	0.442	0.167	2.04387e-162	B_cells	NCF1
CD40	1.13879e-166	0.91473	0.34	0.103	3.83704e-162	B_cells	CD40
SNX2	1.89823e-166	1.0731	0.458	0.185	6.39588e-162	B_cells	SNX2
FAM65B	2.82448e-166	0.65775	0.222	0.042	9.51681e-162	B_cells	FAM65B
PRKCB	3.54672e-166	0.743689	0.299	0.076	1.19503e-161	B_cells	PRKCB
LIMD2	3.68768e-161	1.0106	0.605	0.276	1.24253e-156	B_cells	LIMD2
RPL34	8.88192e-159	0.584558	0.998	0.98	2.99267e-154	B_cells	RPL34
RPL4	3.9915e-157	0.638916	0.979	0.9	1.34489e-152	B_cells	RPL4
BASP1	6.46328e-156	0.899577	0.344	0.109	2.17774e-151	B_cells	BASP1
RPL27	3.98037e-154	0.626414	0.99	0.953	1.34115e-149	B_cells	RPL27
RPL22	3.11426e-153	0.604188	0.982	0.923	1.04932e-148	B_cells	RPL22
RPL26	3.406e-150	0.541849	0.995	0.972	1.14762e-145	B_cells	RPL26
RPL10A	7.25316e-145	0.554615	0.992	0.954	2.44388e-140	B_cells	RPL10A
LAT2	5.47446e-140	0.660892	0.286	0.08	1.84457e-135	B_cells	LAT2
EZR	2.83228e-135	1.04986	0.752	0.527	9.54308e-131	B_cells	EZR
REL	8.37521e-135	0.929377	0.662	0.369	2.82194e-130	B_cells	REL
CORO1A	4.66159e-133	0.728412	0.819	0.477	1.57068e-128	B_cells	CORO1A
RHOH	5.91878e-124	0.999068	0.588	0.319	1.99427e-119	B_cells	RHOH
GPR183	1.1937e-123	0.898989	0.519	0.231	4.02204e-119	B_cells	GPR183
DRAM2	6.69546e-121	0.941066	0.417	0.19	2.25597e-116	B_cells	DRAM2
POU2AF1	1.8873e-119	0.873259	0.321	0.12	6.35906e-115	B_cells	POU2AF1
CD48	6.20682e-119	0.802183	0.705	0.419	2.09133e-114	B_cells	CD48
INPP5D	4.91544e-118	0.749394	0.345	0.125	1.65621e-113	B_cells	INPP5D
GGA2	5.00122e-118	0.787505	0.345	0.129	1.68511e-113	B_cells	GGA2
RPS10	7.53867e-115	0.644482	0.943	0.861	2.54008e-110	B_cells	RPS10
RALGPS2	1.92351e-114	0.723432	0.228	0.065	6.48107e-110	B_cells	RALGPS2
NFKBID	4.75247e-112	0.791012	0.261	0.082	1.6013e-107	B_cells	NFKBID
UCP2	7.0933e-110	0.841447	0.523	0.254	2.39002e-105	B_cells	UCP2
PKIG	6.68351e-109	0.847281	0.299	0.111	2.25194e-104	B_cells	PKIG
RGS19	2.88584e-108	0.638886	0.285	0.095	9.72356e-104	B_cells	RGS19
TMEM243	3.02776e-108	0.911194	0.462	0.238	1.02017e-103	B_cells	TMEM243
SMAP2	4.52038e-107	0.745786	0.42	0.185	1.5231e-102	B_cells	SMAP2
RCSD1	5.37387e-107	0.670123	0.273	0.088	1.81067e-102	B_cells	RCSD1
KDM4B	5.93791e-107	0.669221	0.234	0.07	2.00072e-102	B_cells	KDM4B
GPSM3	7.66139e-107	0.745706	0.633	0.372	2.58143e-102	B_cells	GPSM3
NAP1L1	5.20532e-106	0.666556	0.854	0.698	1.75388e-101	B_cells	NAP1L1
NEIL1	6.85946e-105	0.698166	0.164	0.038	2.31123e-100	B_cells	NEIL1
RPL23	4.80076e-104	0.540054	0.98	0.923	1.61757e-99	B_cells	RPL23
TNFRSF13B	8.76338e-104	0.870159	0.251	0.084	2.95273e-99	B_cells	TNFRSF13B
ARPC3	3.13532e-103	0.711339	0.857	0.739	1.05642e-98	B_cells	ARPC3
TMEM156	5.20048e-101	0.730321	0.274	0.096	1.75225e-96	B_cells	TMEM156
TSC22D3	1.05128e-100	0.773576	0.818	0.572	3.5422e-96	B_cells	TSC22D3
BTG1	8.8599e-100	0.571383	0.957	0.843	2.98526e-95	B_cells	BTG1
CD55	2.10682e-96	0.930015	0.574	0.36	7.09873e-92	B_cells	CD55
LRMP	4.40673e-96	0.698915	0.207	0.059	1.4848e-91	B_cells	LRMP
RGS2	3.16502e-95	0.95924	0.608	0.371	1.06642e-90	B_cells	RGS2
SP140	3.03961e-93	0.59239	0.273	0.096	1.02417e-88	B_cells	SP140
SH3BP5	2.8186e-91	0.611888	0.275	0.101	9.49698e-87	B_cells	SH3BP5
GNG7	1.46154e-90	0.865073	0.309	0.133	4.92451e-86	B_cells	GNG7
RP1-313I6.12	1.41203e-88	0.862119	0.342	0.155	4.75769e-84	B_cells	RP1-313I6.12
YPEL5	8.30801e-85	0.870774	0.716	0.537	2.7993e-80	B_cells	YPEL5
KIAA0125	1.94098e-81	0.641411	0.184	0.054	6.53995e-77	B_cells	KIAA0125
GLTSCR2	1.19243e-80	0.586673	0.903	0.801	4.01778e-76	B_cells	GLTSCR2
HERPUD1	3.45438e-78	0.688992	0.758	0.572	1.16392e-73	B_cells	HERPUD1
PRDM2	2.89068e-77	0.681559	0.332	0.151	9.73984e-73	B_cells	PRDM2
CTSH	1.13816e-73	0.853667	0.403	0.224	3.83491e-69	B_cells	CTSH
RILPL2	5.17765e-73	0.79538	0.429	0.235	1.74456e-68	B_cells	RILPL2
ELF1	1.05275e-71	0.702451	0.605	0.416	3.54715e-67	B_cells	ELF1
RNASET2	2.58284e-70	0.711312	0.63	0.488	8.70261e-66	B_cells	RNASET2
NR4A2	3.99987e-70	0.901469	0.545	0.352	1.34772e-65	B_cells	NR4A2
CMTM6	1.41797e-69	0.715315	0.491	0.305	4.77771e-65	B_cells	CMTM6
SNX3	2.60997e-69	0.703888	0.655	0.519	8.79403e-65	B_cells	SNX3
SLBP	1.33639e-64	0.783959	0.439	0.263	4.50284e-60	B_cells	SLBP
SF1	2.96656e-62	0.619666	0.61	0.449	9.99553e-58	B_cells	SF1
CD69	8.52609e-62	0.935483	0.538	0.332	2.87278e-57	B_cells	CD69
RASGEF1B	1.69242e-61	0.661256	0.242	0.102	5.70242e-57	B_cells	RASGEF1B
WDR74	4.1815e-61	0.953919	0.417	0.257	1.40891e-56	B_cells	WDR74
SLC2A3	2.18872e-59	0.558461	0.48	0.272	7.37468e-55	B_cells	SLC2A3
ZFAS1	5.17473e-58	0.560336	0.758	0.589	1.74357e-53	B_cells	ZFAS1
ATP2B1	2.90911e-57	0.626839	0.403	0.239	9.80196e-53	B_cells	ATP2B1
BLNK	7.07569e-57	0.601766	0.208	0.087	2.38408e-52	B_cells	BLNK
CLECL1	8.56464e-57	0.541936	0.211	0.085	2.88577e-52	B_cells	CLECL1
KLF2	2.17986e-56	0.723409	0.366	0.201	7.34484e-52	B_cells	KLF2
STX7	1.90073e-55	0.719072	0.273	0.137	6.40433e-51	B_cells	STX7
ZNF331	2.02815e-54	0.742154	0.475	0.293	6.83366e-50	B_cells	ZNF331
SYPL1	7.13478e-54	0.709547	0.364	0.216	2.40399e-49	B_cells	SYPL1
EIF3L	1.83483e-53	0.549656	0.675	0.562	6.18227e-49	B_cells	EIF3L
ITSN2	1.48501e-50	0.615351	0.361	0.208	5.0036e-46	B_cells	ITSN2
IFT57	4.92008e-50	0.785354	0.332	0.199	1.65777e-45	B_cells	IFT57
TRIM38	7.02473e-48	0.540126	0.274	0.14	2.36691e-43	B_cells	TRIM38
HSPA4	2.36511e-46	0.690335	0.335	0.2	7.96901e-42	B_cells	HSPA4
SMARCB1	2.48235e-46	0.758839	0.385	0.262	8.36402e-42	B_cells	SMARCB1
SMCHD1	4.52357e-46	0.600668	0.39	0.233	1.52417e-41	B_cells	SMCHD1
KMT2E	1.28455e-45	0.555207	0.616	0.489	4.32815e-41	B_cells	KMT2E
MOB1A	2.76565e-45	0.581584	0.45	0.309	9.31858e-41	B_cells	MOB1A
AL928768.3	3.13755e-45	0.657754	0.275	0.139	1.05717e-40	B_cells	AL928768.3
IDI1	4.02905e-45	0.661053	0.449	0.299	1.35755e-40	B_cells	IDI1
HMGN2	4.205e-45	0.891797	0.669	0.581	1.41683e-40	B_cells	HMGN2
TUBA1B	1.1264e-44	0.868875	0.681	0.583	3.79529e-40	B_cells	TUBA1B
EIF1B	7.04396e-42	0.60643	0.492	0.366	2.37339e-37	B_cells	EIF1B
STK17A	1.34809e-40	0.538775	0.49	0.339	4.54225e-36	B_cells	STK17A
EAF2	1.55941e-40	0.603673	0.236	0.124	5.25429e-36	B_cells	EAF2
TCEA1	1.34426e-38	0.639976	0.444	0.329	4.52935e-34	B_cells	TCEA1
HMGN1	1.11209e-37	0.639192	0.708	0.633	3.74708e-33	B_cells	HMGN1
PTPN6	2.86305e-37	0.542676	0.293	0.172	9.64676e-33	B_cells	PTPN6
PARP1	5.13909e-34	0.68605	0.398	0.293	1.73157e-29	B_cells	PARP1
RSL24D1	1.48707e-31	0.620922	0.568	0.49	5.01055e-27	B_cells	RSL24D1
DDX21	3.28273e-31	0.609855	0.521	0.416	1.10608e-26	B_cells	DDX21
CCDC50	1.47866e-29	0.617949	0.313	0.213	4.98219e-25	B_cells	CCDC50
EIF1AY	7.27337e-28	0.560731	0.243	0.148	2.45069e-23	B_cells	EIF1AY
ALG13	8.986e-27	0.715791	0.338	0.243	3.02774e-22	B_cells	ALG13
CHMP1B	1.23635e-25	0.820741	0.42	0.326	4.16575e-21	B_cells	CHMP1B
TXNIP	6.86313e-21	0.677794	0.445	0.371	2.31246e-16	B_cells	TXNIP
SYNGR2	7.39342e-19	0.541037	0.406	0.34	2.49114e-14	B_cells	SYNGR2
MARCKSL1	1.70228e-16	0.586377	0.393	0.307	5.73566e-12	B_cells	MARCKSL1
JCHAIN	0	7.05272	0.986	0.338	0	Plasma_cells	JCHAIN
IGHA1	0	6.6966	0.948	0.549	0	Plasma_cells	IGHA1
IGLC2	0	6.69062	0.934	0.597	0	Plasma_cells	IGLC2
IGHA2	0	6.60378	0.887	0.46	0	Plasma_cells	IGHA2
IGKC	0	6.49117	0.992	0.871	0	Plasma_cells	IGKC
IGLC3	0	6.32804	0.848	0.421	0	Plasma_cells	IGLC3
IGHG2	0	4.96845	0.276	0.054	0	Plasma_cells	IGHG2
IGLL5	0	3.52011	0.244	0.01	0	Plasma_cells	IGLL5
MZB1	0	3.49274	0.976	0.08	0	Plasma_cells	MZB1
IGLC7	0	3.38195	0.293	0.024	0	Plasma_cells	IGLC7
AL928768.3	0	2.89119	0.72	0.035	0	Plasma_cells	AL928768.3
SSR4	0	2.62554	0.988	0.7	0	Plasma_cells	SSR4
DERL3	0	2.39154	0.891	0.035	0	Plasma_cells	DERL3
FKBP11	0	2.12848	0.931	0.216	0	Plasma_cells	FKBP11
HERPUD1	0	1.98879	0.961	0.51	0	Plasma_cells	HERPUD1
XBP1	0	1.91539	0.945	0.38	0	Plasma_cells	XBP1
SEC11C	0	1.80112	0.92	0.346	0	Plasma_cells	SEC11C
TNFRSF17	0	1.50427	0.739	0.012	0	Plasma_cells	TNFRSF17
HSP90B1	0	1.49377	0.947	0.487	0	Plasma_cells	HSP90B1
PRDX4	0	1.45687	0.863	0.262	0	Plasma_cells	PRDX4
IGLV6-57	0	1.44323	0.268	0.007	0	Plasma_cells	IGLV6-57
FKBP2	0	1.26797	0.929	0.39	0	Plasma_cells	FKBP2
SSR3	0	1.20467	0.895	0.364	0	Plasma_cells	SSR3
ANKRD28	0	1.19639	0.71	0.139	0	Plasma_cells	ANKRD28
IGKV1-12	0	1.07494	0.219	0.004	0	Plasma_cells	IGKV1-12
DUSP5	0	1.04561	0.654	0.15	0	Plasma_cells	DUSP5
CD79A	0	1.03116	0.834	0.097	0	Plasma_cells	CD79A
UBE2J1	0	1.01999	0.808	0.236	0	Plasma_cells	UBE2J1
PIM2	0	1.01572	0.772	0.17	0	Plasma_cells	PIM2
SPCS2	0	0.992484	0.911	0.482	0	Plasma_cells	SPCS2
MANF	0	0.948264	0.832	0.306	0	Plasma_cells	MANF
DNAJB9	0	0.935296	0.784	0.223	0	Plasma_cells	DNAJB9
JSRP1	0	0.893825	0.416	0.015	0	Plasma_cells	JSRP1
SPCS3	0	0.848368	0.802	0.233	0	Plasma_cells	SPCS3
VIMP	0	0.820789	0.862	0.348	0	Plasma_cells	VIMP
SDC1	0	0.795969	0.604	0.099	0	Plasma_cells	SDC1
HIST1H2BG	0	0.787534	0.365	0.085	0	Plasma_cells	HIST1H2BG
SPCS1	0	0.772518	0.911	0.562	0	Plasma_cells	SPCS1
SDF2L1	0	0.772179	0.839	0.312	0	Plasma_cells	SDF2L1
PLPP5	0	0.764147	0.729	0.15	0	Plasma_cells	PLPP5
KIAA0125	0	0.760691	0.284	0.02	0	Plasma_cells	KIAA0125
POU2AF1	0	0.755374	0.622	0.037	0	Plasma_cells	POU2AF1
CRELD2	0	0.755119	0.731	0.161	0	Plasma_cells	CRELD2
PABPC4	0	0.727545	0.729	0.268	0	Plasma_cells	PABPC4
ITM2C	0	0.719822	0.749	0.307	0	Plasma_cells	ITM2C
PDIA4	0	0.710895	0.724	0.234	0	Plasma_cells	PDIA4
GNG7	0	0.708406	0.64	0.047	0	Plasma_cells	GNG7
MYDGF	0	0.704701	0.839	0.376	0	Plasma_cells	MYDGF
IGKV4-1	0	0.686169	0.191	0.015	0	Plasma_cells	IGKV4-1
FCRL5	0	0.669503	0.527	0.01	0	Plasma_cells	FCRL5
IGHGP	0	0.659452	0.124	0.003	0	Plasma_cells	IGHGP
NUCB2	0	0.63473	0.735	0.217	0	Plasma_cells	NUCB2
PDIA6	0	0.629946	0.858	0.413	0	Plasma_cells	PDIA6
TRIB1	0	0.603133	0.573	0.183	0	Plasma_cells	TRIB1
CCR10	0	0.601289	0.436	0.009	0	Plasma_cells	CCR10
TRAM1	0	0.595485	0.791	0.282	0	Plasma_cells	TRAM1
LMAN1	0	0.587046	0.686	0.215	0	Plasma_cells	LMAN1
CD27	0	0.581336	0.75	0.178	0	Plasma_cells	CD27
TXNDC15	0	0.579155	0.653	0.144	0	Plasma_cells	TXNDC15
RAB30	0	0.576735	0.417	0.044	0	Plasma_cells	RAB30
CD38	0	0.574068	0.578	0.074	0	Plasma_cells	CD38
CHPF	0	0.570513	0.561	0.115	0	Plasma_cells	CHPF
TXNDC11	0	0.569079	0.583	0.106	0	Plasma_cells	TXNDC11
EAF2	0	0.567574	0.504	0.058	0	Plasma_cells	EAF2
SLAMF7	0	0.560373	0.587	0.063	0	Plasma_cells	SLAMF7
IGLV3-1	0	0.560255	0.267	0.015	0	Plasma_cells	IGLV3-1
CCPG1	0	0.554039	0.562	0.158	0	Plasma_cells	CCPG1
SPAG4	0	0.536943	0.444	0.018	0	Plasma_cells	SPAG4
ERLEC1	0	0.518383	0.649	0.209	0	Plasma_cells	ERLEC1
FAM46C	0	0.505443	0.751	0.227	0	Plasma_cells	FAM46C
RP11-290F5.1	0	0.489427	0.385	0.005	0	Plasma_cells	RP11-290F5.1
MIR155HG	0	0.487493	0.322	0.058	0	Plasma_cells	MIR155HG
TNFRSF13B	0	0.486017	0.439	0.028	0	Plasma_cells	TNFRSF13B
HM13	0	0.459927	0.714	0.269	0	Plasma_cells	HM13
MEI1	0	0.42889	0.496	0.058	0	Plasma_cells	MEI1
PDK1	0	0.427784	0.385	0.03	0	Plasma_cells	PDK1
SEL1L	0	0.426575	0.472	0.104	0	Plasma_cells	SEL1L
SPINK2	0	0.425324	0.231	0.022	0	Plasma_cells	SPINK2
RASGRP3	0	0.412143	0.382	0.048	0	Plasma_cells	RASGRP3
SPATS2	0	0.411792	0.467	0.103	0	Plasma_cells	SPATS2
TPST2	0	0.382513	0.544	0.112	0	Plasma_cells	TPST2
GMPPB	0	0.371486	0.456	0.097	0	Plasma_cells	GMPPB
PAIP2B	0	0.360107	0.326	0.023	0	Plasma_cells	PAIP2B
CXorf21	0	0.359235	0.255	0.026	0	Plasma_cells	CXorf21
DNAJC1	0	0.358184	0.675	0.248	0	Plasma_cells	DNAJC1
LINC01480	0	0.354869	0.18	0.014	0	Plasma_cells	LINC01480
LY96	0	0.344767	0.543	0.089	0	Plasma_cells	LY96
C16orf74	0	0.344738	0.343	0.017	0	Plasma_cells	C16orf74
SRPRB	0	0.33959	0.563	0.177	0	Plasma_cells	SRPRB
PNOC	0	0.328689	0.341	0.017	0	Plasma_cells	PNOC
SELM	0	0.327504	0.723	0.213	0	Plasma_cells	SELM
PRDM1	0	0.322499	0.479	0.136	0	Plasma_cells	PRDM1
ARSA	0	0.318177	0.449	0.074	0	Plasma_cells	ARSA
B4GALT3	0	0.310471	0.483	0.123	0	Plasma_cells	B4GALT3
ZBP1	0	0.30191	0.319	0.03	0	Plasma_cells	ZBP1
MANEA	0	0.297558	0.324	0.036	0	Plasma_cells	MANEA
SIL1	0	0.295721	0.486	0.149	0	Plasma_cells	SIL1
THEMIS2	0	0.287029	0.428	0.077	0	Plasma_cells	THEMIS2
SEL1L3	0	0.280711	0.454	0.139	0	Plasma_cells	SEL1L3
ICAM2	0	0.268607	0.582	0.13	0	Plasma_cells	ICAM2
ST6GALNAC4	0	0.267852	0.381	0.07	0	Plasma_cells	ST6GALNAC4
TPD52	0	0.267578	0.673	0.232	0	Plasma_cells	TPD52
CHID1	0	0.266624	0.532	0.171	0	Plasma_cells	CHID1
RP11-16E12.2	0	0.266613	0.22	0.01	0	Plasma_cells	RP11-16E12.2
RP11-81H14.2	0	0.260858	0.28	0.014	0	Plasma_cells	RP11-81H14.2
IFNAR2	0	0.258173	0.541	0.128	0	Plasma_cells	IFNAR2
WNT10A	0	0.25497	0.281	0.013	0	Plasma_cells	WNT10A
ERN1	6.97471e-305	0.346575	0.365	0.097	2.35006e-300	Plasma_cells	ERN1
DNAJC3	2.48676e-295	0.299331	0.591	0.225	8.3789e-291	Plasma_cells	DNAJC3
SEC61B	1.84121e-279	0.635705	0.928	0.612	6.20378e-275	Plasma_cells	SEC61B
ANKRD37	2.65089e-273	0.719005	0.472	0.169	8.93192e-269	Plasma_cells	ANKRD37
IGLV2-14	4.13148e-268	0.536699	0.12	0.008	1.39206e-263	Plasma_cells	IGLV2-14
DDOST	2.82982e-266	0.287543	0.665	0.279	9.53481e-262	Plasma_cells	DDOST
ALG5	2.25376e-264	0.258926	0.632	0.252	7.59381e-260	Plasma_cells	ALG5
SRM	2.91167e-263	0.251604	0.52	0.194	9.81057e-259	Plasma_cells	SRM
IGHV3-23	7.64122e-259	0.272424	0.122	0.009	2.57463e-254	Plasma_cells	IGHV3-23
TOR3A	3.67157e-256	0.267531	0.412	0.135	1.2371e-251	Plasma_cells	TOR3A
RNU12	3.78086e-256	0.574159	0.25	0.055	1.27392e-251	Plasma_cells	RNU12
TMED10	9.24001e-250	0.324171	0.784	0.361	3.11333e-245	Plasma_cells	TMED10
TMED9	4.37601e-243	0.432671	0.799	0.384	1.47445e-238	Plasma_cells	TMED9
H1FX	4.10623e-242	0.453642	0.568	0.239	1.38355e-237	Plasma_cells	H1FX
IGKV3-20	5.35872e-240	0.277797	0.144	0.018	1.80557e-235	Plasma_cells	IGKV3-20
KRTCAP2	2.66812e-239	0.319632	0.704	0.327	8.98998e-235	Plasma_cells	KRTCAP2
IGHM	8.28078e-237	5.02474	0.406	0.143	2.79013e-232	Plasma_cells	IGHM
DNAAF1	1.04894e-232	0.444466	0.113	0.009	3.5343e-228	Plasma_cells	DNAAF1
LMAN2	2.75575e-228	0.398779	0.805	0.4	9.28523e-224	Plasma_cells	LMAN2
KLF2	1.34185e-210	0.557434	0.439	0.167	4.52124e-206	Plasma_cells	KLF2
TMEM59	1.52339e-210	0.491612	0.893	0.571	5.13292e-206	Plasma_cells	TMEM59
CITED2	1.59088e-205	0.508759	0.609	0.289	5.36031e-201	Plasma_cells	CITED2
CYBA	2.67436e-190	0.395676	0.973	0.831	9.011e-186	Plasma_cells	CYBA
RPN2	5.2415e-183	0.302608	0.75	0.359	1.76607e-178	Plasma_cells	RPN2
HIST1H1C	4.64169e-156	0.425143	0.466	0.221	1.56397e-151	Plasma_cells	HIST1H1C
BTG2	2.67674e-141	0.623807	0.832	0.524	9.019e-137	Plasma_cells	BTG2
HSPA5	1.61102e-134	0.43799	0.816	0.475	5.42819e-130	Plasma_cells	HSPA5
GLA	2.76603e-114	0.265215	0.317	0.142	9.31987e-110	Plasma_cells	GLA
PPIB	1.13169e-109	0.328661	0.889	0.565	3.81311e-105	Plasma_cells	PPIB
HSPA6	3.98036e-107	1.07328	0.195	0.071	1.34114e-102	Plasma_cells	HSPA6
TMEM258	7.23041e-103	0.255989	0.86	0.5	2.43622e-98	Plasma_cells	TMEM258
IGHG1	4.31263e-96	5.67541	0.406	0.255	1.4531e-91	Plasma_cells	IGHG1
IGHG3	9.92219e-91	5.2503	0.385	0.239	3.34318e-86	Plasma_cells	IGHG3
HSPA1A	1.92971e-66	0.286569	0.688	0.512	6.50198e-62	Plasma_cells	HSPA1A
SERP1	6.8533e-54	0.27326	0.91	0.665	2.30915e-49	Plasma_cells	SERP1
JUN	1.20385e-53	0.477599	0.897	0.764	4.05625e-49	Plasma_cells	JUN
ZFAND2A	2.46124e-29	0.38042	0.335	0.23	8.29292e-25	Plasma_cells	ZFAND2A
HSPB1	4.24532e-21	0.26723	0.646	0.48	1.43042e-16	Plasma_cells	HSPB1
IGHG4	1.06192e-15	5.05376	0.472	0.414	3.57804e-11	Plasma_cells	IGHG4
TFF3	0	5.30329	0.857	0.207	0	Epithelial_cells	TFF3
PHGR1	0	5.06188	0.954	0.298	0	Epithelial_cells	PHGR1
KRT18	0	4.5743	0.953	0.175	0	Epithelial_cells	KRT18
KRT8	0	4.32783	0.945	0.174	0	Epithelial_cells	KRT8
FABP1	0	4.17061	0.489	0.158	0	Epithelial_cells	FABP1
LGALS4	0	3.89508	0.906	0.104	0	Epithelial_cells	LGALS4
AGR2	0	3.7683	0.674	0.093	0	Epithelial_cells	AGR2
KRT19	0	3.56373	0.865	0.081	0	Epithelial_cells	KRT19
CD24	0	3.38764	0.808	0.118	0	Epithelial_cells	CD24
FXYD3	0	3.34049	0.829	0.1	0	Epithelial_cells	FXYD3
CLDN3	0	3.25719	0.846	0.067	0	Epithelial_cells	CLDN3
TSPAN8	0	3.21661	0.781	0.058	0	Epithelial_cells	TSPAN8
CLDN4	0	3.20484	0.822	0.089	0	Epithelial_cells	CLDN4
IFI27	0	3.1664	0.905	0.156	0	Epithelial_cells	IFI27
ELF3	0	3.12525	0.836	0.054	0	Epithelial_cells	ELF3
TFF1	0	3.0981	0.51	0.036	0	Epithelial_cells	TFF1
REG4	0	3.0571	0.25	0.035	0	Epithelial_cells	REG4
EPCAM	0	3.03856	0.777	0.057	0	Epithelial_cells	EPCAM
SPINK4	0	2.92827	0.253	0.041	0	Epithelial_cells	SPINK4
REG3A	0	2.92061	0.25	0.038	0	Epithelial_cells	REG3A
SPINK1	0	2.89711	0.604	0.043	0	Epithelial_cells	SPINK1
S100A6	0	2.87553	0.992	0.79	0	Epithelial_cells	S100A6
PIGR	0	2.70563	0.338	0.068	0	Epithelial_cells	PIGR
FCGBP	0	2.67088	0.27	0.049	0	Epithelial_cells	FCGBP
PERP	0	2.45577	0.688	0.164	0	Epithelial_cells	PERP
PLA2G2A	0	2.44225	0.311	0.032	0	Epithelial_cells	PLA2G2A
PRAP1	0	2.42634	0.572	0.051	0	Epithelial_cells	PRAP1
GDF15	0	2.41874	0.584	0.047	0	Epithelial_cells	GDF15
GPX2	0	2.32336	0.678	0.04	0	Epithelial_cells	GPX2
CEACAM5	0	2.30644	0.555	0.023	0	Epithelial_cells	CEACAM5
MT1G	0	2.29733	0.336	0.058	0	Epithelial_cells	MT1G
LGALS3	0	2.27502	0.871	0.407	0	Epithelial_cells	LGALS3
SMIM22	0	2.26752	0.767	0.038	0	Epithelial_cells	SMIM22
S100P	0	2.23738	0.652	0.033	0	Epithelial_cells	S100P
PPDPF	0	2.15302	0.89	0.488	0	Epithelial_cells	PPDPF
CLDN7	0	2.0854	0.715	0.034	0	Epithelial_cells	CLDN7
S100A14	0	2.05033	0.715	0.023	0	Epithelial_cells	S100A14
SOX4	0	1.99581	0.674	0.102	0	Epithelial_cells	SOX4
OLFM4	0	1.97668	0.204	0.021	0	Epithelial_cells	OLFM4
LCN2	0	1.94857	0.399	0.019	0	Epithelial_cells	LCN2
C19orf33	0	1.91363	0.652	0.034	0	Epithelial_cells	C19orf33
S100A10	0	1.86457	0.917	0.577	0	Epithelial_cells	S100A10
CEACAM6	0	1.85581	0.46	0.017	0	Epithelial_cells	CEACAM6
C15orf48	0	1.85204	0.594	0.12	0	Epithelial_cells	C15orf48
REG1B	0	1.81887	0.162	0.016	0	Epithelial_cells	REG1B
PRSS3	0	1.79697	0.641	0.018	0	Epithelial_cells	PRSS3
ADIRF	0	1.77825	0.659	0.07	0	Epithelial_cells	ADIRF
SPINT2	0	1.75778	0.727	0.251	0	Epithelial_cells	SPINT2
GPRC5A	0	1.74717	0.556	0.032	0	Epithelial_cells	GPRC5A
CYSTM1	0	1.7438	0.768	0.232	0	Epithelial_cells	CYSTM1
PI3	0	1.73943	0.223	0.017	0	Epithelial_cells	PI3
PHLDA2	0	1.72768	0.676	0.13	0	Epithelial_cells	PHLDA2
TSPAN1	0	1.71123	0.441	0.025	0	Epithelial_cells	TSPAN1
ATP1B1	0	1.68991	0.645	0.09	0	Epithelial_cells	ATP1B1
MISP	0	1.66831	0.651	0.018	0	Epithelial_cells	MISP
HES1	0	1.65992	0.62	0.089	0	Epithelial_cells	HES1
CKB	0	1.6496	0.35	0.057	0	Epithelial_cells	CKB
ID1	0	1.62828	0.617	0.112	0	Epithelial_cells	ID1
KLF5	0	1.61509	0.611	0.023	0	Epithelial_cells	KLF5
FAM3D	0	1.5854	0.6	0.012	0	Epithelial_cells	FAM3D
S100A16	0	1.58096	0.657	0.041	0	Epithelial_cells	S100A16
TMEM54	0	1.57158	0.564	0.032	0	Epithelial_cells	TMEM54
KRT20	0	1.55744	0.328	0.016	0	Epithelial_cells	KRT20
COX5B	0	1.55142	0.908	0.623	0	Epithelial_cells	COX5B
TPM1	0	1.54658	0.748	0.091	0	Epithelial_cells	TPM1
CD9	0	1.50818	0.714	0.196	0	Epithelial_cells	CD9
SFN	0	1.47163	0.542	0.025	0	Epithelial_cells	SFN
DMBT1	0	1.46666	0.208	0.012	0	Epithelial_cells	DMBT1
RPL36	0	1.43628	0.97	0.965	0	Epithelial_cells	RPL36
TCEB2	0	1.43336	0.911	0.65	0	Epithelial_cells	TCEB2
UQCRQ	0	1.43208	0.852	0.518	0	Epithelial_cells	UQCRQ
STARD10	0	1.41706	0.62	0.058	0	Epithelial_cells	STARD10
TXN	0	1.38501	0.854	0.556	0	Epithelial_cells	TXN
IGFBP2	0	1.36531	0.515	0.018	0	Epithelial_cells	IGFBP2
ANXA2	0	1.36091	0.799	0.407	0	Epithelial_cells	ANXA2
EDN1	0	1.35403	0.368	0.015	0	Epithelial_cells	EDN1
SLC12A2	0	1.35356	0.549	0.046	0	Epithelial_cells	SLC12A2
SELENBP1	0	1.35289	0.48	0.038	0	Epithelial_cells	SELENBP1
PPA1	0	1.34788	0.708	0.416	0	Epithelial_cells	PPA1
ETHE1	0	1.34525	0.668	0.186	0	Epithelial_cells	ETHE1
KLK1	0	1.31772	0.265	0.038	0	Epithelial_cells	KLK1
MGST1	0	1.30735	0.547	0.031	0	Epithelial_cells	MGST1
MT-CO2	0	1.30714	0.976	0.992	0	Epithelial_cells	MT-CO2
PPP1R1B	0	1.29137	0.585	0.011	0	Epithelial_cells	PPP1R1B
COX6B1	0	1.27725	0.901	0.668	0	Epithelial_cells	COX6B1
ITLN1	0	1.27615	0.154	0.007	0	Epithelial_cells	ITLN1
TMEM141	0	1.27502	0.6	0.147	0	Epithelial_cells	TMEM141
CDC42EP5	0	1.24269	0.582	0.025	0	Epithelial_cells	CDC42EP5
TGFBI	0	1.23197	0.439	0.098	0	Epithelial_cells	TGFBI
RPS18	0	1.22744	0.984	0.993	0	Epithelial_cells	RPS18
TIMM13	0	1.22556	0.717	0.246	0	Epithelial_cells	TIMM13
RAB25	0	1.22057	0.598	0.009	0	Epithelial_cells	RAB25
PDLIM1	0	1.2182	0.678	0.149	0	Epithelial_cells	PDLIM1
IER3	0	1.20741	0.679	0.19	0	Epithelial_cells	IER3
MPST	0	1.20329	0.675	0.171	0	Epithelial_cells	MPST
USMG5	0	1.18598	0.812	0.505	0	Epithelial_cells	USMG5
GSTP1	0	1.16821	0.861	0.6	0	Epithelial_cells	GSTP1
NQO1	0	1.16032	0.542	0.034	0	Epithelial_cells	NQO1
CDX1	0	1.16016	0.572	0.009	0	Epithelial_cells	CDX1
LGALS3BP	0	1.15684	0.669	0.109	0	Epithelial_cells	LGALS3BP
MDK	0	1.15586	0.448	0.085	0	Epithelial_cells	MDK
C8orf4	0	1.15555	0.406	0.047	0	Epithelial_cells	C8orf4
MUC13	0	1.14966	0.506	0.016	0	Epithelial_cells	MUC13
C10orf99	0	1.14505	0.367	0.006	0	Epithelial_cells	C10orf99
RPL37A	0	1.13831	0.958	0.967	0	Epithelial_cells	RPL37A
ATP5G3	0	1.13498	0.817	0.575	0	Epithelial_cells	ATP5G3
MT-ATP6	0	1.12466	0.955	0.982	0	Epithelial_cells	MT-ATP6
MT-ND1	0	1.12221	0.941	0.975	0	Epithelial_cells	MT-ND1
PRDX5	0	1.12019	0.801	0.518	0	Epithelial_cells	PRDX5
SERINC2	0	1.1182	0.542	0.029	0	Epithelial_cells	SERINC2
RRBP1	0	1.11773	0.672	0.25	0	Epithelial_cells	RRBP1
CYC1	0	1.11635	0.705	0.295	0	Epithelial_cells	CYC1
NDUFB7	0	1.1147	0.818	0.449	0	Epithelial_cells	NDUFB7
COX6C	0	1.11179	0.859	0.671	0	Epithelial_cells	COX6C
MT-CO3	0	1.10473	0.974	0.991	0	Epithelial_cells	MT-CO3
MARCKSL1	0	1.0953	0.672	0.201	0	Epithelial_cells	MARCKSL1
ATP5D	0	1.093	0.864	0.609	0	Epithelial_cells	ATP5D
ATP5I	0	1.09256	0.835	0.504	0	Epithelial_cells	ATP5I
DSP	0	1.09094	0.535	0.01	0	Epithelial_cells	DSP
TMSB10	0	1.08398	0.975	0.964	0	Epithelial_cells	TMSB10
PLPP2	0	1.08162	0.537	0.016	0	Epithelial_cells	PLPP2
RNASE1	0	1.07431	0.344	0.039	0	Epithelial_cells	RNASE1
MT-ND4	0	1.07072	0.954	0.985	0	Epithelial_cells	MT-ND4
CDX2	0	1.06246	0.53	0.006	0	Epithelial_cells	CDX2
COX7B	0	1.05944	0.83	0.561	0	Epithelial_cells	COX7B
MRPL12	0	1.05622	0.64	0.188	0	Epithelial_cells	MRPL12
SRI	0	1.05537	0.687	0.351	0	Epithelial_cells	SRI
SLC25A5	0	1.05058	0.776	0.586	0	Epithelial_cells	SLC25A5
WFDC2	0	1.04463	0.154	0.006	0	Epithelial_cells	WFDC2
RPS21	0	1.03819	0.897	0.894	0	Epithelial_cells	RPS21
IFITM3	0	1.03755	0.727	0.198	0	Epithelial_cells	IFITM3
SLC44A4	0	1.03615	0.516	0.011	0	Epithelial_cells	SLC44A4
PDZK1IP1	0	1.02823	0.467	0.008	0	Epithelial_cells	PDZK1IP1
CAMK2N1	0	1.02438	0.517	0.024	0	Epithelial_cells	CAMK2N1
JUP	0	1.01832	0.542	0.027	0	Epithelial_cells	JUP
RPS15	0	1.00175	0.984	0.988	0	Epithelial_cells	RPS15
PCBD1	0	0.997605	0.622	0.181	0	Epithelial_cells	PCBD1
ALDH2	0	0.991729	0.603	0.121	0	Epithelial_cells	ALDH2
PDCD5	0	0.991071	0.634	0.261	0	Epithelial_cells	PDCD5
PHB	0	0.985474	0.664	0.252	0	Epithelial_cells	PHB
GMDS	0	0.980461	0.548	0.09	0	Epithelial_cells	GMDS
CHMP4B	0	0.979272	0.636	0.23	0	Epithelial_cells	CHMP4B
COX5A	0	0.978096	0.789	0.522	0	Epithelial_cells	COX5A
EIF6	0	0.977043	0.666	0.274	0	Epithelial_cells	EIF6
RPL8	0	0.973218	0.974	0.98	0	Epithelial_cells	RPL8
STAP2	0	0.97234	0.525	0.015	0	Epithelial_cells	STAP2
TRIM31	0	0.969727	0.313	0.008	0	Epithelial_cells	TRIM31
LSR	0	0.964234	0.57	0.087	0	Epithelial_cells	LSR
ASS1	0	0.960396	0.411	0.026	0	Epithelial_cells	ASS1
ROMO1	0	0.959058	0.728	0.324	0	Epithelial_cells	ROMO1
TUBA1C	0	0.952154	0.63	0.196	0	Epithelial_cells	TUBA1C
NDUFB10	0	0.947704	0.772	0.431	0	Epithelial_cells	NDUFB10
TST	0	0.944444	0.456	0.032	0	Epithelial_cells	TST
SLIRP	0	0.940918	0.684	0.3	0	Epithelial_cells	SLIRP
COX7A2	0	0.940891	0.857	0.715	0	Epithelial_cells	COX7A2
AGR3	0	0.940516	0.274	0.007	0	Epithelial_cells	AGR3
NUPR1	0	0.932652	0.471	0.083	0	Epithelial_cells	NUPR1
LINC01133	0	0.930677	0.338	0.01	0	Epithelial_cells	LINC01133
SPINT1	0	0.928627	0.52	0.031	0	Epithelial_cells	SPINT1
POLR1D	0	0.921169	0.682	0.386	0	Epithelial_cells	POLR1D
UQCRH	0	0.914274	0.828	0.694	0	Epithelial_cells	UQCRH
ALDOA	0	0.910186	0.858	0.704	0	Epithelial_cells	ALDOA
MTRNR2L8	0	0.90995	0.486	0.172	0	Epithelial_cells	MTRNR2L8
RND3	0	0.909707	0.45	0.034	0	Epithelial_cells	RND3
PRDX2	0	0.902943	0.727	0.44	0	Epithelial_cells	PRDX2
EBPL	0	0.902461	0.569	0.19	0	Epithelial_cells	EBPL
HES6	0	0.902244	0.361	0.024	0	Epithelial_cells	HES6
GPR160	0	0.896665	0.46	0.086	0	Epithelial_cells	GPR160
SERPINB6	0	0.89024	0.584	0.155	0	Epithelial_cells	SERPINB6
MUC4	0	0.884522	0.238	0.005	0	Epithelial_cells	MUC4
ST14	0	0.884046	0.492	0.028	0	Epithelial_cells	ST14
HEBP2	0	0.883549	0.579	0.142	0	Epithelial_cells	HEBP2
MYH14	0	0.882337	0.486	0.011	0	Epithelial_cells	MYH14
DNAJC15	0	0.881531	0.672	0.342	0	Epithelial_cells	DNAJC15
SDCBP2	0	0.88124	0.239	0.014	0	Epithelial_cells	SDCBP2
TXNDC17	0	0.878432	0.684	0.273	0	Epithelial_cells	TXNDC17
RPS5	0	0.876984	0.945	0.964	0	Epithelial_cells	RPS5
CDH17	0	0.876605	0.459	0.009	0	Epithelial_cells	CDH17
PRSS8	0	0.875835	0.479	0.01	0	Epithelial_cells	PRSS8
NDUFS6	0	0.873713	0.771	0.435	0	Epithelial_cells	NDUFS6
AREG	0	0.873355	0.524	0.197	0	Epithelial_cells	AREG
CDHR5	0	0.87095	0.245	0.013	0	Epithelial_cells	CDHR5
ALDOB	0	0.870483	0.286	0.003	0	Epithelial_cells	ALDOB
CISD3	0	0.869489	0.606	0.139	0	Epithelial_cells	CISD3
RPS24	0	0.868972	0.956	0.982	0	Epithelial_cells	RPS24
TSC22D1	0	0.866916	0.605	0.114	0	Epithelial_cells	TSC22D1
MT-CO1	1.32352e-296	0.919134	0.963	0.992	4.45947e-292	Epithelial_cells	MT-CO1
CHCHD10	1.78845e-292	1.08242	0.724	0.442	6.026e-288	Epithelial_cells	CHCHD10
POMP	2.70875e-284	0.900926	0.742	0.591	9.12688e-280	Epithelial_cells	POMP
RPL36A	5.35705e-279	1.04744	0.823	0.743	1.805e-274	Epithelial_cells	RPL36A
LYPD8	3.20716e-261	0.959209	0.116	0.008	1.08062e-256	Epithelial_cells	LYPD8
REG1A	5.95583e-250	4.64539	0.323	0.136	2.00676e-245	Epithelial_cells	REG1A
CA2	7.4997e-241	1.45518	0.187	0.04	2.52695e-236	Epithelial_cells	CA2
CEACAM7	6.72663e-231	0.864422	0.115	0.011	2.26647e-226	Epithelial_cells	CEACAM7
PLCG2	1.88377e-168	2.13353	0.278	0.113	6.34716e-164	Epithelial_cells	PLCG2
GUCA2A	2.10869e-158	2.49123	0.139	0.032	7.10503e-154	Epithelial_cells	GUCA2A
HSPA1B	7.8047e-107	0.940058	0.6	0.374	2.62972e-102	Epithelial_cells	HSPA1B
MT1E	2.7139e-80	1.23093	0.237	0.126	9.1442e-76	Epithelial_cells	MT1E
PLAC8	2.22401e-57	1.16534	0.26	0.153	7.49358e-53	Epithelial_cells	PLAC8
ZG16	1.47685e-24	5.19127	0.16	0.112	4.97608e-20	Epithelial_cells	ZG16
CXCL8	0	4.86038	0.615	0.127	0	Monocytes	CXCL8
IL1B	0	4.65206	0.574	0.051	0	Monocytes	IL1B
S100A9	0	4.47061	0.539	0.067	0	Monocytes	S100A9
G0S2	0	4.36298	0.534	0.069	0	Monocytes	G0S2
S100A8	0	4.06522	0.362	0.016	0	Monocytes	S100A8
TYROBP	0	3.66537	0.951	0.096	0	Monocytes	TYROBP
LYZ	0	3.66518	0.878	0.204	0	Monocytes	LYZ
FCER1G	0	3.51602	0.87	0.095	0	Monocytes	FCER1G
CCL3L3	0	3.47798	0.44	0.077	0	Monocytes	CCL3L3
AIF1	0	3.42738	0.828	0.045	0	Monocytes	AIF1
HLA-DRA	0	3.12493	0.95	0.35	0	Monocytes	HLA-DRA
PLAUR	0	3.12128	0.697	0.189	0	Monocytes	PLAUR
BCL2A1	0	3.05051	0.681	0.102	0	Monocytes	BCL2A1
C1QA	0	2.99963	0.464	0.057	0	Monocytes	C1QA
CST3	0	2.85242	0.869	0.359	0	Monocytes	CST3
FTL	0	2.84686	1	0.963	0	Monocytes	FTL
C1QB	0	2.81828	0.435	0.057	0	Monocytes	C1QB
CTSB	0	2.75719	0.785	0.274	0	Monocytes	CTSB
HLA-DPB1	0	2.74674	0.881	0.358	0	Monocytes	HLA-DPB1
IL1RN	0	2.72896	0.39	0.027	0	Monocytes	IL1RN
LST1	0	2.72241	0.759	0.062	0	Monocytes	LST1
HLA-DRB1	0	2.70776	0.9	0.389	0	Monocytes	HLA-DRB1
HLA-DPA1	0	2.66426	0.864	0.379	0	Monocytes	HLA-DPA1
HLA-DQA1	0	2.58385	0.789	0.216	0	Monocytes	HLA-DQA1
C1QC	0	2.43176	0.376	0.036	0	Monocytes	C1QC
HLA-DRB5	0	2.4204	0.78	0.217	0	Monocytes	HLA-DRB5
GPX1	0	2.37067	0.908	0.56	0	Monocytes	GPX1
FTH1	0	2.35651	0.999	0.974	0	Monocytes	FTH1
MS4A6A	0	2.31153	0.575	0.029	0	Monocytes	MS4A6A
NPC2	0	2.30263	0.869	0.473	0	Monocytes	NPC2
PTGS2	0	2.18833	0.307	0.029	0	Monocytes	PTGS2
PLEK	0	2.14118	0.57	0.067	0	Monocytes	PLEK
CD68	0	2.09251	0.627	0.105	0	Monocytes	CD68
CD14	0	2.06806	0.492	0.042	0	Monocytes	CD14
FAM26F	0	2.01502	0.569	0.057	0	Monocytes	FAM26F
LGALS2	0	2.00064	0.482	0.037	0	Monocytes	LGALS2
IGSF6	0	1.82498	0.502	0.023	0	Monocytes	IGSF6
FCN1	0	1.8132	0.269	0.003	0	Monocytes	FCN1
MS4A7	0	1.8093	0.481	0.027	0	Monocytes	MS4A7
CPVL	0	1.77488	0.452	0.032	0	Monocytes	CPVL
SPI1	0	1.75332	0.562	0.058	0	Monocytes	SPI1
FCGR2A	0	1.71353	0.501	0.045	0	Monocytes	FCGR2A
CSTA	0	1.69501	0.476	0.035	0	Monocytes	CSTA
HLA-DMB	0	1.64089	0.584	0.115	0	Monocytes	HLA-DMB
DNASE1L3	0	1.59643	0.222	0.013	0	Monocytes	DNASE1L3
SERPINA1	0	1.58149	0.491	0.076	0	Monocytes	SERPINA1
C1orf162	0	1.54706	0.485	0.057	0	Monocytes	C1orf162
TNFSF13B	0	1.54449	0.542	0.074	0	Monocytes	TNFSF13B
CLEC10A	0	1.52373	0.274	0.009	0	Monocytes	CLEC10A
FGL2	0	1.47373	0.482	0.08	0	Monocytes	FGL2
MNDA	0	1.42462	0.381	0.02	0	Monocytes	MNDA
CYBB	0	1.3738	0.424	0.037	0	Monocytes	CYBB
CD86	0	1.34037	0.431	0.036	0	Monocytes	CD86
S100A12	0	1.27008	0.148	0.001	0	Monocytes	S100A12
SDS	0	1.2549	0.234	0.018	0	Monocytes	SDS
TREM1	0	1.24871	0.261	0.008	0	Monocytes	TREM1
C5AR1	0	1.2006	0.308	0.023	0	Monocytes	C5AR1
FPR1	0	1.1958	0.311	0.009	0	Monocytes	FPR1
OLR1	0	1.191	0.249	0.012	0	Monocytes	OLR1
AQP9	0	1.17582	0.233	0.005	0	Monocytes	AQP9
MPEG1	0	1.15956	0.361	0.022	0	Monocytes	MPEG1
CLEC7A	0	1.15571	0.389	0.031	0	Monocytes	CLEC7A
RAB31	0	1.12637	0.416	0.043	0	Monocytes	RAB31
NCF2	0	1.11703	0.368	0.02	0	Monocytes	NCF2
PLA2G7	0	1.11373	0.305	0.022	0	Monocytes	PLA2G7
LINC01272	0	1.09915	0.225	0.012	0	Monocytes	LINC01272
IFI30	0	1.09595	0.356	0.04	0	Monocytes	IFI30
CLEC4E	0	1.08795	0.245	0.011	0	Monocytes	CLEC4E
MRC1	0	1.05808	0.272	0.016	0	Monocytes	MRC1
HCK	0	1.01602	0.361	0.019	0	Monocytes	HCK
KYNU	0	1.01176	0.357	0.026	0	Monocytes	KYNU
LILRB4	0	1.00827	0.327	0.024	0	Monocytes	LILRB4
CFP	0	0.978079	0.272	0.009	0	Monocytes	CFP
MS4A4A	0	0.974386	0.28	0.023	0	Monocytes	MS4A4A
SOD2	5.64148e-306	3.37709	0.797	0.355	1.90084e-301	Monocytes	SOD2
SAT1	4.71927e-302	2.32834	0.966	0.763	1.59011e-297	Monocytes	SAT1
LGALS1	5.04365e-301	2.1312	0.893	0.449	1.69941e-296	Monocytes	LGALS1
TYMP	5.80464e-299	2.26393	0.825	0.387	1.95582e-294	Monocytes	TYMP
CD74	2.19365e-295	2.38284	0.944	0.692	7.39129e-291	Monocytes	CD74
HLA-DQB1	2.88136e-293	2.0975	0.766	0.289	9.70844e-289	Monocytes	HLA-DQB1
RNF130	1.00599e-284	1.32203	0.522	0.122	3.3896e-280	Monocytes	RNF130
RNASE6	1.55631e-283	1.35261	0.427	0.078	5.24384e-279	Monocytes	RNASE6
MMP9	1.40835e-277	1.80373	0.274	0.03	4.7453e-273	Monocytes	MMP9
CCL4L2	1.62193e-275	2.91248	0.419	0.076	5.46494e-271	Monocytes	CCL4L2
CTSL	6.13742e-266	2.10207	0.465	0.098	2.06794e-261	Monocytes	CTSL
PSAP	5.1694e-265	2.13847	0.847	0.496	1.74178e-260	Monocytes	PSAP
FCGR3A	6.54855e-264	1.20866	0.273	0.031	2.20647e-259	Monocytes	FCGR3A
CTSS	6.99791e-259	1.9425	0.793	0.398	2.35788e-254	Monocytes	CTSS
CCL3	4.28026e-257	3.92983	0.559	0.157	1.44219e-252	Monocytes	CCL3
S100A11	1.95552e-253	1.77597	0.914	0.58	6.58893e-249	Monocytes	S100A11
CD83	2.30265e-239	1.59992	0.607	0.179	7.75856e-235	Monocytes	CD83
HLA-DMA	3.1636e-233	1.6414	0.69	0.27	1.06594e-228	Monocytes	HLA-DMA
ICAM1	8.53732e-230	1.3874	0.482	0.12	2.87657e-225	Monocytes	ICAM1
INHBA	1.39592e-229	1.44636	0.16	0.011	4.70342e-225	Monocytes	INHBA
TNFAIP2	3.94509e-226	1.02568	0.332	0.056	1.32926e-221	Monocytes	TNFAIP2
C15orf48	6.44589e-214	2.32147	0.62	0.214	2.17188e-209	Monocytes	C15orf48
NINJ1	1.96443e-213	1.63198	0.601	0.212	6.61894e-209	Monocytes	NINJ1
LITAF	4.38468e-213	1.69509	0.781	0.405	1.47737e-208	Monocytes	LITAF
CTSH	3.14872e-210	1.50966	0.599	0.219	1.06093e-205	Monocytes	CTSH
CXCL2	5.84344e-210	3.0285	0.464	0.126	1.96889e-205	Monocytes	CXCL2
EREG	1.97658e-209	2.15482	0.309	0.055	6.65988e-205	Monocytes	EREG
GLUL	1.63922e-206	1.76955	0.583	0.2	5.52317e-202	Monocytes	GLUL
SAMHD1	5.74567e-206	1.06544	0.45	0.111	1.93595e-201	Monocytes	SAMHD1
SPP1	6.02905e-206	3.65874	0.211	0.024	2.03143e-201	Monocytes	SPP1
APOC1	7.18624e-205	2.54372	0.37	0.078	2.42133e-200	Monocytes	APOC1
NAMPT	9.27826e-201	2.08712	0.691	0.319	3.12622e-196	Monocytes	NAMPT
TMSB10	2.20601e-196	1.19206	0.988	0.965	7.43293e-192	Monocytes	TMSB10
GRN	4.89139e-190	1.54035	0.665	0.307	1.6481e-185	Monocytes	GRN
PHACTR1	5.91339e-189	1.04142	0.368	0.081	1.99246e-184	Monocytes	PHACTR1
CXCL16	4.93775e-188	1.10731	0.423	0.111	1.66373e-183	Monocytes	CXCL16
MAFB	3.96999e-187	1.06157	0.339	0.069	1.33765e-182	Monocytes	MAFB
TIMP1	1.29127e-184	2.98521	0.727	0.385	4.3508e-180	Monocytes	TIMP1
SRGN	4.95246e-184	1.4287	0.94	0.676	1.66868e-179	Monocytes	SRGN
SNX10	7.37261e-184	1.01007	0.338	0.07	2.48413e-179	Monocytes	SNX10
ACTB	1.88083e-181	1.26725	0.993	0.942	6.33726e-177	Monocytes	ACTB
COTL1	1.36791e-180	1.5574	0.778	0.422	4.60902e-176	Monocytes	COTL1
PTPRE	6.52492e-179	0.956641	0.41	0.106	2.19851e-174	Monocytes	PTPRE
CYBA	4.69985e-177	1.27238	0.936	0.85	1.58357e-172	Monocytes	CYBA
FCER1A	1.34132e-174	1.09578	0.112	0.007	4.51943e-170	Monocytes	FCER1A
CTSZ	4.47565e-172	1.51365	0.574	0.236	1.50802e-167	Monocytes	CTSZ
VCAN	1.69714e-170	1.07321	0.191	0.024	5.71835e-166	Monocytes	VCAN
NR4A3	5.53695e-170	1.17916	0.383	0.095	1.86562e-165	Monocytes	NR4A3
ANXA5	1.27624e-164	1.41851	0.715	0.378	4.30017e-160	Monocytes	ANXA5
CCRL2	1.73859e-162	1.01192	0.277	0.054	5.85802e-158	Monocytes	CCRL2
LCP1	1.76298e-162	1.00085	0.616	0.217	5.94018e-158	Monocytes	LCP1
ITGB2	2.90848e-160	1.1202	0.548	0.185	9.79983e-156	Monocytes	ITGB2
MMP12	2.33795e-157	2.14176	0.205	0.03	7.87748e-153	Monocytes	MMP12
TMSB4X	6.74827e-155	1.02317	1	0.987	2.27376e-150	Monocytes	TMSB4X
AP1S2	6.99323e-155	1.03231	0.449	0.139	2.3563e-150	Monocytes	AP1S2
IER3	1.81418e-153	1.89547	0.643	0.29	6.11271e-149	Monocytes	IER3
LY96	2.30125e-153	1.12196	0.457	0.149	7.75384e-149	Monocytes	LY96
STX11	5.60793e-151	1.05337	0.428	0.13	1.88954e-146	Monocytes	STX11
S100B	9.28831e-150	0.958967	0.142	0.014	3.1296e-145	Monocytes	S100B
OSM	1.09674e-147	1.12895	0.206	0.031	3.69537e-143	Monocytes	OSM
VIM	2.0369e-147	1.19665	0.901	0.632	6.86313e-143	Monocytes	VIM
AP2S1	7.67375e-145	1.36801	0.738	0.411	2.58559e-140	Monocytes	AP2S1
ASAH1	9.84397e-145	1.37251	0.568	0.25	3.31683e-140	Monocytes	ASAH1
ATP6V1F	3.2309e-144	1.3558	0.732	0.439	1.08862e-139	Monocytes	ATP6V1F
PLSCR1	3.81084e-143	1.03726	0.509	0.194	1.28402e-138	Monocytes	PLSCR1
VAMP8	1.31641e-142	1.37393	0.765	0.497	4.4355e-138	Monocytes	VAMP8
ARPC3	3.69662e-142	1.05609	0.885	0.74	1.24554e-137	Monocytes	ARPC3
PPT1	3.56986e-137	1.1457	0.492	0.187	1.20283e-132	Monocytes	PPT1
TMEM176B	2.71253e-136	1.15245	0.455	0.152	9.13958e-132	Monocytes	TMEM176B
CAPG	5.69309e-135	1.4094	0.576	0.255	1.91823e-130	Monocytes	CAPG
PPIF	5.91841e-135	1.69128	0.478	0.192	1.99415e-130	Monocytes	PPIF
GPNMB	7.58668e-135	1.07721	0.248	0.049	2.55625e-130	Monocytes	GPNMB
GSTO1	4.96888e-134	1.31109	0.705	0.395	1.67421e-129	Monocytes	GSTO1
RGS10	8.8049e-132	1.11803	0.644	0.305	2.96672e-127	Monocytes	RGS10
CSTB	4.25181e-131	1.91021	0.756	0.478	1.4326e-126	Monocytes	CSTB
CCL4	3.152e-129	2.98367	0.535	0.23	1.06204e-124	Monocytes	CCL4
ABL2	2.20259e-121	0.969861	0.284	0.072	7.4214e-117	Monocytes	ABL2
BASP1	3.8625e-118	0.996715	0.362	0.113	1.30143e-113	Monocytes	BASP1
BID	1.21036e-117	1.11979	0.466	0.197	4.0782e-113	Monocytes	BID
ARPC1B	5.03342e-115	1.04369	0.789	0.55	1.69596e-110	Monocytes	ARPC1B
GPR183	2.70047e-114	1.6108	0.543	0.237	9.09895e-110	Monocytes	GPR183
ATP6V0B	1.67628e-112	1.1797	0.676	0.435	5.64807e-108	Monocytes	ATP6V0B
CD63	4.55252e-112	1.157	0.826	0.606	1.53393e-107	Monocytes	CD63
TNF	1.25281e-109	1.33455	0.21	0.043	4.22122e-105	Monocytes	TNF
SGK1	4.71014e-107	1.16862	0.381	0.135	1.58703e-102	Monocytes	SGK1
WARS	4.77004e-107	1.12218	0.359	0.124	1.60722e-102	Monocytes	WARS
FBP1	8.43267e-107	1.34179	0.301	0.091	2.8413e-102	Monocytes	FBP1
LIPA	3.69244e-106	1.06256	0.34	0.109	1.24413e-101	Monocytes	LIPA
UPP1	5.82531e-106	1.05817	0.401	0.146	1.96278e-101	Monocytes	UPP1
SERPINB9	1.44186e-104	0.969908	0.484	0.198	4.85819e-100	Monocytes	SERPINB9
FCGRT	1.72451e-103	1.14765	0.578	0.302	5.81055e-99	Monocytes	FCGRT
CXCL10	2.2365e-103	1.71621	0.105	0.012	7.53568e-99	Monocytes	CXCL10
HIF1A	7.73774e-103	0.956187	0.442	0.173	2.60715e-98	Monocytes	HIF1A
IL6	2.49348e-102	1.10909	0.135	0.02	8.40155e-98	Monocytes	IL6
CTSD	5.89252e-102	1.92238	0.656	0.414	1.98542e-97	Monocytes	CTSD
SDCBP	3.0515e-100	1.04654	0.673	0.378	1.02817e-95	Monocytes	SDCBP
NFKBIA	2.30932e-98	1.54204	0.782	0.636	7.78103e-94	Monocytes	NFKBIA
ATOX1	1.81978e-97	1.28276	0.594	0.346	6.13155e-93	Monocytes	ATOX1
APOE	4.19122e-97	1.9002	0.345	0.118	1.41219e-92	Monocytes	APOE
NFKB1	3.29582e-94	0.977194	0.426	0.177	1.11049e-89	Monocytes	NFKB1
LIMS1	7.95314e-93	0.976974	0.532	0.261	2.67973e-88	Monocytes	LIMS1
LINC00936	6.19588e-91	0.966784	0.351	0.127	2.08764e-86	Monocytes	LINC00936
CTSC	9.12334e-91	1.17232	0.622	0.345	3.07402e-86	Monocytes	CTSC
ARPC5	2.10726e-90	0.994423	0.668	0.418	7.10022e-86	Monocytes	ARPC5
CREG1	9.36478e-85	1.0341	0.411	0.184	3.15537e-80	Monocytes	CREG1
CXCL3	2.51245e-82	2.5417	0.355	0.143	8.46544e-78	Monocytes	CXCL3
LGMN	3.47813e-79	1.21739	0.372	0.158	1.17192e-74	Monocytes	LGMN
CEBPB	2.08611e-78	1.17892	0.542	0.308	7.02893e-74	Monocytes	CEBPB
ACP5	2.63778e-77	0.956552	0.423	0.184	8.88774e-73	Monocytes	ACP5
CCL18	9.34277e-65	1.22806	0.105	0.018	3.14795e-60	Monocytes	CCL18
MARCKS	1.21698e-60	1.1855	0.447	0.258	4.1005e-56	Monocytes	MARCKS
CCL2	1.50517e-60	2.6017	0.178	0.05	5.07152e-56	Monocytes	CCL2
GBP1	9.61873e-60	0.955548	0.283	0.111	3.24094e-55	Monocytes	GBP1
INSIG1	3.74075e-55	0.962348	0.36	0.175	1.26041e-50	Monocytes	INSIG1
PNRC1	7.14213e-53	0.954271	0.74	0.643	2.40647e-48	Monocytes	PNRC1
TXN	1.86298e-52	1.29829	0.774	0.62	6.27711e-48	Monocytes	TXN
PLIN2	1.11537e-51	1.10227	0.438	0.242	3.75813e-47	Monocytes	PLIN2
NEAT1	3.6539e-46	0.954938	0.778	0.717	1.23115e-41	Monocytes	NEAT1
CD44	9.26451e-46	1.05737	0.668	0.55	3.12158e-41	Monocytes	CD44
FABP5	5.95395e-44	1.60646	0.491	0.3	2.00612e-39	Monocytes	FABP5
PRDX1	7.2282e-37	1.00864	0.715	0.598	2.43547e-32	Monocytes	PRDX1
MT2A	1.13997e-33	1.58799	0.517	0.372	3.84102e-29	Monocytes	MT2A
SLC40A1	1.28588e-29	1.41204	0.209	0.102	4.33263e-25	Monocytes	SLC40A1
TWISTNB	5.38454e-21	1.01363	0.336	0.228	1.81427e-16	Monocytes	TWISTNB
CCL20	1.3076e-17	1.68311	0.272	0.174	4.40584e-13	Monocytes	CCL20
ISG15	1.32502e-09	1.08847	0.55	0.494	4.46453e-05	Monocytes	ISG15
CFD	0	6.12704	0.757	0.112	0	Fibroblasts	CFD
DCN	0	5.9512	0.847	0.024	0	Fibroblasts	DCN
MGP	0	5.8134	0.492	0.046	0	Fibroblasts	MGP
CXCL14	0	5.63124	0.608	0.011	0	Fibroblasts	CXCL14
LUM	0	5.31524	0.815	0.016	0	Fibroblasts	LUM
PTGDS	0	5.2731	0.59	0.018	0	Fibroblasts	PTGDS
ADAMDEC1	0	5.01445	0.363	0.038	0	Fibroblasts	ADAMDEC1
FBLN1	0	4.58045	0.833	0.011	0	Fibroblasts	FBLN1
COL1A2	0	4.5525	0.935	0.017	0	Fibroblasts	COL1A2
SFRP2	0	4.40968	0.327	0.01	0	Fibroblasts	SFRP2
RARRES2	0	4.31938	0.935	0.03	0	Fibroblasts	RARRES2
COL3A1	0	4.29764	0.869	0.012	0	Fibroblasts	COL3A1
IGFBP7	0	4.22731	0.953	0.053	0	Fibroblasts	IGFBP7
COL1A1	0	4.00064	0.907	0.027	0	Fibroblasts	COL1A1
C1R	0	3.97539	0.903	0.025	0	Fibroblasts	C1R
C1S	0	3.87797	0.904	0.013	0	Fibroblasts	C1S
IGFBP6	0	3.81193	0.701	0.022	0	Fibroblasts	IGFBP6
COL6A2	0	3.75694	0.912	0.022	0	Fibroblasts	COL6A2
CALD1	0	3.57808	0.933	0.041	0	Fibroblasts	CALD1
NNMT	0	3.55033	0.898	0.016	0	Fibroblasts	NNMT
GSN	0	3.49878	0.83	0.135	0	Fibroblasts	GSN
SPARC	0	3.47314	0.88	0.029	0	Fibroblasts	SPARC
CCDC80	0	3.41893	0.612	0.009	0	Fibroblasts	CCDC80
PLAC9	0	3.36657	0.653	0.012	0	Fibroblasts	PLAC9
CYR61	0	3.34569	0.757	0.068	0	Fibroblasts	CYR61
CCL2	0	3.32035	0.628	0.035	0	Fibroblasts	CCL2
CCL13	0	3.31789	0.28	0.008	0	Fibroblasts	CCL13
TMEM176B	0	3.24416	0.915	0.139	0	Fibroblasts	TMEM176B
APOE	0	3.21946	0.619	0.111	0	Fibroblasts	APOE
SERPINF1	0	3.21192	0.801	0.043	0	Fibroblasts	SERPINF1
CCL11	0	3.15216	0.315	0.002	0	Fibroblasts	CCL11
MFAP4	0	3.13412	0.743	0.007	0	Fibroblasts	MFAP4
MFAP5	0	3.12356	0.275	0.006	0	Fibroblasts	MFAP5
IGFBP5	0	3.0845	0.587	0.009	0	Fibroblasts	IGFBP5
A2M	0	3.025	0.733	0.049	0	Fibroblasts	A2M
APOD	0	2.9974	0.368	0.003	0	Fibroblasts	APOD
C11orf96	0	2.97971	0.676	0.023	0	Fibroblasts	C11orf96
MMP2	0	2.91656	0.805	0.01	0	Fibroblasts	MMP2
PLAT	0	2.91215	0.653	0.014	0	Fibroblasts	PLAT
CRYAB	0	2.85172	0.388	0.012	0	Fibroblasts	CRYAB
COL6A1	0	2.85041	0.816	0.023	0	Fibroblasts	COL6A1
SOD3	0	2.82608	0.793	0.091	0	Fibroblasts	SOD3
CEBPD	0	2.80742	0.843	0.191	0	Fibroblasts	CEBPD
PCOLCE	0	2.79564	0.733	0.012	0	Fibroblasts	PCOLCE
TIMP1	0	2.78719	0.935	0.382	0	Fibroblasts	TIMP1
CCL8	0	2.75332	0.258	0.006	0	Fibroblasts	CCL8
CTSK	0	2.71033	0.774	0.016	0	Fibroblasts	CTSK
CXCL12	0	2.67139	0.652	0.01	0	Fibroblasts	CXCL12
PLPP3	0	2.64047	0.605	0.03	0	Fibroblasts	PLPP3
ADH1B	0	2.62913	0.5	0.002	0	Fibroblasts	ADH1B
IFITM3	0	2.61563	0.964	0.301	0	Fibroblasts	IFITM3
MEG3	0	2.61478	0.693	0.003	0	Fibroblasts	MEG3
TMEM176A	0	2.60629	0.822	0.129	0	Fibroblasts	TMEM176A
LGALS1	0	2.6062	0.976	0.451	0	Fibroblasts	LGALS1
SPARCL1	0	2.56295	0.704	0.018	0	Fibroblasts	SPARCL1
GPX3	0	2.55786	0.66	0.028	0	Fibroblasts	GPX3
DPT	0	2.55705	0.365	0.004	0	Fibroblasts	DPT
EFEMP1	0	2.51419	0.523	0.004	0	Fibroblasts	EFEMP1
PMP22	0	2.48898	0.737	0.058	0	Fibroblasts	PMP22
FN1	0	2.44716	0.547	0.05	0	Fibroblasts	FN1
POSTN	0	2.42155	0.362	0.002	0	Fibroblasts	POSTN
SERPING1	0	2.39534	0.766	0.046	0	Fibroblasts	SERPING1
TIMP3	0	2.38382	0.669	0.031	0	Fibroblasts	TIMP3
CFH	0	2.36276	0.705	0.013	0	Fibroblasts	CFH
SELM	0	2.36245	0.913	0.275	0	Fibroblasts	SELM
S100A13	0	2.35792	0.853	0.159	0	Fibroblasts	S100A13
TCF21	0	2.34054	0.628	0.004	0	Fibroblasts	TCF21
COL6A3	0	2.3017	0.696	0.006	0	Fibroblasts	COL6A3
TPM2	0	2.29663	0.728	0.02	0	Fibroblasts	TPM2
SPON2	0	2.24093	0.711	0.057	0	Fibroblasts	SPON2
SFRP1	0	2.23682	0.433	0.001	0	Fibroblasts	SFRP1
MFGE8	0	2.23596	0.711	0.053	0	Fibroblasts	MFGE8
CST3	0	2.22613	0.96	0.362	0	Fibroblasts	CST3
PLTP	0	2.22592	0.658	0.069	0	Fibroblasts	PLTP
FXYD1	0	2.20185	0.611	0.018	0	Fibroblasts	FXYD1
LTBP4	0	2.17249	0.772	0.095	0	Fibroblasts	LTBP4
THY1	0	2.15569	0.603	0.007	0	Fibroblasts	THY1
EMILIN1	0	2.09004	0.647	0.008	0	Fibroblasts	EMILIN1
FSTL1	0	2.07036	0.653	0.01	0	Fibroblasts	FSTL1
FBLN2	0	2.05774	0.419	0.006	0	Fibroblasts	FBLN2
CYGB	0	2.04562	0.599	0.006	0	Fibroblasts	CYGB
RBP1	0	2.02862	0.574	0.031	0	Fibroblasts	RBP1
IGFBP4	0	2.0231	0.663	0.094	0	Fibroblasts	IGFBP4
LGALS3BP	0	2.00178	0.81	0.222	0	Fibroblasts	LGALS3BP
FILIP1L	0	1.99585	0.653	0.047	0	Fibroblasts	FILIP1L
PTN	0	1.97563	0.603	0.003	0	Fibroblasts	PTN
SDC2	0	1.96233	0.676	0.018	0	Fibroblasts	SDC2
COL14A1	0	1.95754	0.585	0.004	0	Fibroblasts	COL14A1
AEBP1	0	1.94707	0.672	0.016	0	Fibroblasts	AEBP1
TNXB	0	1.9334	0.404	0.005	0	Fibroblasts	TNXB
MYL9	0	1.91284	0.72	0.05	0	Fibroblasts	MYL9
CLEC11A	0	1.91105	0.705	0.041	0	Fibroblasts	CLEC11A
TPPP3	0	1.89266	0.404	0.028	0	Fibroblasts	TPPP3
NGFRAP1	0	1.87562	0.786	0.171	0	Fibroblasts	NGFRAP1
C3	0	1.86908	0.378	0.007	0	Fibroblasts	C3
ECM1	0	1.85778	0.657	0.03	0	Fibroblasts	ECM1
PROCR	0	1.84809	0.609	0.064	0	Fibroblasts	PROCR
TIMP2	0	1.83519	0.643	0.064	0	Fibroblasts	TIMP2
SERPINH1	0	1.83359	0.657	0.109	0	Fibroblasts	SERPINH1
SEPP1	0	1.83307	0.76	0.17	0	Fibroblasts	SEPP1
MATN2	0	1.82499	0.48	0.022	0	Fibroblasts	MATN2
OGN	0	1.82225	0.319	0.002	0	Fibroblasts	OGN
ABCA8	0	1.81192	0.436	0	0	Fibroblasts	ABCA8
GNG11	0	1.81141	0.698	0.021	0	Fibroblasts	GNG11
PPIC	0	1.80731	0.634	0.099	0	Fibroblasts	PPIC
SRPX	0	1.80679	0.489	0.006	0	Fibroblasts	SRPX
NUPR1	0	1.79594	0.742	0.155	0	Fibroblasts	NUPR1
OLFML3	0	1.79495	0.599	0.009	0	Fibroblasts	OLFML3
EFEMP2	0	1.7824	0.672	0.012	0	Fibroblasts	EFEMP2
VCAN	0	1.74308	0.55	0.012	0	Fibroblasts	VCAN
TAGLN	0	1.74199	0.35	0.031	0	Fibroblasts	TAGLN
FHL1	0	1.72742	0.611	0.03	0	Fibroblasts	FHL1
PRKCDBP	0	1.72595	0.643	0.038	0	Fibroblasts	PRKCDBP
TFPI	0	1.71367	0.632	0.009	0	Fibroblasts	TFPI
STMN2	0	1.71105	0.292	0.001	0	Fibroblasts	STMN2
SCARA5	0	1.71091	0.511	0.001	0	Fibroblasts	SCARA5
WBP5	0	1.66387	0.754	0.178	0	Fibroblasts	WBP5
CNN3	0	1.66116	0.614	0.078	0	Fibroblasts	CNN3
PPP1R14A	0	1.58879	0.415	0.027	0	Fibroblasts	PPP1R14A
DKK3	0	1.58756	0.474	0.009	0	Fibroblasts	DKK3
COL18A1	0	1.58641	0.53	0.033	0	Fibroblasts	COL18A1
PDGFRA	0	1.5409	0.488	0.002	0	Fibroblasts	PDGFRA
CYBRD1	0	1.539	0.512	0.028	0	Fibroblasts	CYBRD1
FABP4	0	1.53682	0.193	0.008	0	Fibroblasts	FABP4
HTRA1	0	1.5331	0.479	0.041	0	Fibroblasts	HTRA1
PLPP1	0	1.52916	0.603	0.081	0	Fibroblasts	PLPP1
TSPAN4	0	1.52271	0.663	0.062	0	Fibroblasts	TSPAN4
WISP2	0	1.52098	0.239	0.002	0	Fibroblasts	WISP2
FRZB	0	1.51038	0.318	0.013	0	Fibroblasts	FRZB
FGF7	0	1.50666	0.427	0.009	0	Fibroblasts	FGF7
CRISPLD2	0	1.50352	0.512	0.017	0	Fibroblasts	CRISPLD2
LAMA4	0	1.45855	0.582	0.025	0	Fibroblasts	LAMA4
LINC01082	0	1.43609	0.465	0.002	0	Fibroblasts	LINC01082
NDN	0	1.42546	0.588	0.007	0	Fibroblasts	NDN
C7	0	1.42056	0.181	0.002	0	Fibroblasts	C7
CPQ	0	1.4153	0.553	0.064	0	Fibroblasts	CPQ
HAPLN1	0	1.41425	0.278	0.002	0	Fibroblasts	HAPLN1
TFPI2	0	1.41028	0.191	0.001	0	Fibroblasts	TFPI2
ISLR	0	1.39459	0.47	0.002	0	Fibroblasts	ISLR
LRP1	0	1.39393	0.579	0.057	0	Fibroblasts	LRP1
SGCE	0	1.38994	0.524	0.019	0	Fibroblasts	SGCE
C1QTNF3	0	1.38357	0.248	0.005	0	Fibroblasts	C1QTNF3
COL5A1	0	1.3728	0.468	0.008	0	Fibroblasts	COL5A1
BMP4	0	1.36955	0.448	0.028	0	Fibroblasts	BMP4
SLIT3	0	1.36772	0.331	0.004	0	Fibroblasts	SLIT3
IL6ST	0	1.36316	0.625	0.114	0	Fibroblasts	IL6ST
BGN	0	1.36051	0.389	0.011	0	Fibroblasts	BGN
COX7A1	0	1.36048	0.533	0.014	0	Fibroblasts	COX7A1
ITIH5	0	1.35176	0.489	0.006	0	Fibroblasts	ITIH5
TNFAIP6	0	1.35136	0.34	0.011	0	Fibroblasts	TNFAIP6
NFIC	0	1.34749	0.647	0.122	0	Fibroblasts	NFIC
CD63	6.48686e-308	2.08272	0.953	0.604	2.18568e-303	Fibroblasts	CD63
CD81	9.64283e-304	1.68047	0.701	0.176	3.24905e-299	Fibroblasts	CD81
F3	6.43739e-299	2.04532	0.365	0.043	2.16901e-294	Fibroblasts	F3
NBL1	5.11933e-298	1.62992	0.634	0.142	1.72491e-293	Fibroblasts	NBL1
LAPTM4A	1.04175e-287	1.97636	0.884	0.425	3.51006e-283	Fibroblasts	LAPTM4A
QSOX1	3.31857e-287	1.41037	0.576	0.12	1.11816e-282	Fibroblasts	QSOX1
EMP1	1.91018e-285	1.61893	0.54	0.103	6.43616e-281	Fibroblasts	EMP1
VIM	1.07522e-280	2.03343	0.988	0.632	3.62283e-276	Fibroblasts	VIM
APP	1.8053e-277	1.64833	0.701	0.192	6.08277e-273	Fibroblasts	APP
ALDH1A1	7.76155e-271	1.84707	0.439	0.067	2.61518e-266	Fibroblasts	ALDH1A1
DMKN	3.91324e-262	1.69007	0.312	0.035	1.31853e-257	Fibroblasts	DMKN
SCPEP1	4.83173e-262	1.34862	0.582	0.131	1.628e-257	Fibroblasts	SCPEP1
IGFBP3	1.07524e-260	1.49003	0.24	0.019	3.6229e-256	Fibroblasts	IGFBP3
GPNMB	3.9061e-260	1.48936	0.365	0.047	1.31612e-255	Fibroblasts	GPNMB
EGR1	2.33595e-259	2.63065	0.81	0.327	7.87076e-255	Fibroblasts	EGR1
CLU	4.08364e-247	2.46591	0.339	0.044	1.37594e-242	Fibroblasts	CLU
ADM	1.86779e-245	1.52992	0.427	0.072	6.29332e-241	Fibroblasts	ADM
CTGF	1.13324e-231	1.96107	0.491	0.101	3.81833e-227	Fibroblasts	CTGF
SOCS3	1.88844e-224	2.47008	0.749	0.296	6.36292e-220	Fibroblasts	SOCS3
ANXA5	2.28121e-221	1.58426	0.833	0.377	7.6863e-217	Fibroblasts	ANXA5
KLF4	3.18975e-215	1.79266	0.657	0.201	1.07476e-210	Fibroblasts	KLF4
C8orf4	1.96005e-212	1.88396	0.508	0.119	6.60418e-208	Fibroblasts	C8orf4
ID3	1.99934e-209	1.82127	0.669	0.207	6.73657e-205	Fibroblasts	ID3
YBX3	5.58166e-206	1.40975	0.725	0.266	1.88068e-201	Fibroblasts	YBX3
EID1	1.07151e-204	1.5156	0.875	0.497	3.61033e-200	Fibroblasts	EID1
CEBPB	1.04889e-200	1.64211	0.758	0.303	3.53415e-196	Fibroblasts	CEBPB
VKORC1	4.58888e-192	1.3606	0.711	0.288	1.54618e-187	Fibroblasts	VKORC1
FOS	1.84396e-189	2.46178	0.91	0.678	6.21304e-185	Fibroblasts	FOS
FCGRT	1.12311e-174	1.36911	0.731	0.3	3.78421e-170	Fibroblasts	FCGRT
HSPB1	4.2771e-173	1.4599	0.909	0.493	1.44113e-168	Fibroblasts	HSPB1
CD59	9.12353e-160	1.48849	0.749	0.355	3.07408e-155	Fibroblasts	CD59
MYC	9.3902e-160	1.51584	0.54	0.171	3.16393e-155	Fibroblasts	MYC
FHL2	7.34178e-159	1.61747	0.474	0.135	2.47374e-154	Fibroblasts	FHL2
LMNA	2.00681e-152	1.6679	0.88	0.487	6.76175e-148	Fibroblasts	LMNA
TUBA1A	1.0972e-147	1.48718	0.793	0.371	3.69691e-143	Fibroblasts	TUBA1A
ZFP36L1	1.39457e-135	1.45896	0.804	0.435	4.69888e-131	Fibroblasts	ZFP36L1
CXCL1	2.13887e-131	2.67939	0.351	0.086	7.20672e-127	Fibroblasts	CXCL1
IER3	2.47398e-104	1.37009	0.658	0.294	8.33583e-100	Fibroblasts	IER3
JUN	3.99565e-102	1.4944	0.922	0.781	1.3463e-97	Fibroblasts	JUN
KCNQ1OT1	2.50327e-100	1.36543	0.419	0.143	8.43453e-96	Fibroblasts	KCNQ1OT1
FOSB	2.23042e-88	1.66272	0.771	0.59	7.51517e-84	Fibroblasts	FOSB
ZFP36	2.77782e-88	1.62232	0.84	0.735	9.35957e-84	Fibroblasts	ZFP36
JUNB	7.40239e-87	1.66642	0.884	0.832	2.49416e-82	Fibroblasts	JUNB
HSPA1A	4.50668e-83	1.46774	0.821	0.531	1.51848e-78	Fibroblasts	HSPA1A
IRF1	1.20937e-75	1.76895	0.681	0.462	4.07485e-71	Fibroblasts	IRF1
GADD45B	3.18044e-72	1.6396	0.628	0.373	1.07162e-67	Fibroblasts	GADD45B
CTSC	1.76024e-65	1.66649	0.587	0.35	5.93094e-61	Fibroblasts	CTSC
MT2A	2.99736e-54	1.35444	0.634	0.369	1.00993e-49	Fibroblasts	MT2A
SLPI	4.96617e-38	2.21818	0.173	0.058	1.6733e-33	Fibroblasts	SLPI
APOE	0	4.94307	0.967	0.114	0	Macrophages	APOE
C1QB	0	4.93052	0.988	0.058	0	Macrophages	C1QB
C1QA	0	4.83994	0.985	0.06	0	Macrophages	C1QA
APOC1	0	4.67855	0.945	0.077	0	Macrophages	APOC1
C1QC	0	4.2959	0.982	0.035	0	Macrophages	C1QC
LYZ	0	4.07517	0.994	0.222	0	Macrophages	LYZ
CTSB	0	3.98514	1	0.285	0	Macrophages	CTSB
MMP12	0	3.69962	0.724	0.026	0	Macrophages	MMP12
HLA-DQA1	0	3.67495	1	0.229	0	Macrophages	HLA-DQA1
CD14	0	3.54542	0.97	0.047	0	Macrophages	CD14
TYROBP	0	3.53277	1	0.121	0	Macrophages	TYROBP
CD68	0	3.33708	0.991	0.114	0	Macrophages	CD68
FCER1G	0	3.29383	0.997	0.116	0	Macrophages	FCER1G
CTSZ	0	3.20684	0.991	0.239	0	Macrophages	CTSZ
HLA-DRB5	0	3.16687	1	0.23	0	Macrophages	HLA-DRB5
GPNMB	0	3.10002	0.918	0.043	0	Macrophages	GPNMB
AIF1	0	3.07596	0.997	0.065	0	Macrophages	AIF1
MS4A6A	0	3.06558	0.936	0.039	0	Macrophages	MS4A6A
CTSL	0	2.96182	0.976	0.1	0	Macrophages	CTSL
CCL18	0	2.90688	0.506	0.014	0	Macrophages	CCL18
ACP5	0	2.84807	0.982	0.181	0	Macrophages	ACP5
MMP9	0	2.83852	0.858	0.027	0	Macrophages	MMP9
HLA-DMB	0	2.76382	0.991	0.121	0	Macrophages	HLA-DMB
IL1B	0	2.73882	0.77	0.063	0	Macrophages	IL1B
FCGR2A	0	2.73349	0.973	0.05	0	Macrophages	FCGR2A
CXCL8	0	2.72873	0.858	0.137	0	Macrophages	CXCL8
LGMN	0	2.70566	0.912	0.155	0	Macrophages	LGMN
PLAUR	0	2.64287	0.964	0.2	0	Macrophages	PLAUR
TMEM176B	0	2.64072	0.991	0.152	0	Macrophages	TMEM176B
GLUL	0	2.63458	0.988	0.205	0	Macrophages	GLUL
CXCL2	0	2.60544	0.83	0.129	0	Macrophages	CXCL2
PLD3	0	2.60414	0.973	0.209	0	Macrophages	PLD3
CCL4L2	0	2.5127	0.742	0.08	0	Macrophages	CCL4L2
CCL3L3	0	2.50354	0.773	0.082	0	Macrophages	CCL3L3
IGSF6	0	2.33966	0.897	0.031	0	Macrophages	IGSF6
MS4A7	0	2.30507	0.927	0.033	0	Macrophages	MS4A7
CTSH	0	2.29549	0.979	0.223	0	Macrophages	CTSH
FCGR3A	0	2.27374	0.87	0.028	0	Macrophages	FCGR3A
SLC40A1	0	2.21472	0.709	0.096	0	Macrophages	SLC40A1
SDS	0	2.16677	0.715	0.016	0	Macrophages	SDS
PLA2G7	0	2.16344	0.858	0.021	0	Macrophages	PLA2G7
MS4A4A	0	2.14096	0.894	0.02	0	Macrophages	MS4A4A
LIPA	0	2.11908	0.888	0.106	0	Macrophages	LIPA
CREG1	0	2.09235	0.952	0.181	0	Macrophages	CREG1
CXCL9	0	2.0661	0.442	0.01	0	Macrophages	CXCL9
ITGB2	0	1.96361	0.982	0.188	0	Macrophages	ITGB2
LILRB4	0	1.9533	0.83	0.024	0	Macrophages	LILRB4
FAM26F	0	1.88671	0.867	0.068	0	Macrophages	FAM26F
LST1	0	1.88668	0.948	0.08	0	Macrophages	LST1
TNFSF13B	0	1.80037	0.909	0.081	0	Macrophages	TNFSF13B
RNF130	0	1.79371	0.955	0.126	0	Macrophages	RNF130
FGL2	0	1.78285	0.867	0.085	0	Macrophages	FGL2
CYBB	0	1.771	0.897	0.04	0	Macrophages	CYBB
SGK1	0	1.75942	0.855	0.133	0	Macrophages	SGK1
TMEM176A	0	1.7449	0.912	0.139	0	Macrophages	TMEM176A
CXCL16	0	1.73697	0.933	0.111	0	Macrophages	CXCL16
LGALS2	0	1.72921	0.724	0.046	0	Macrophages	LGALS2
C5AR1	0	1.72304	0.855	0.021	0	Macrophages	C5AR1
SERPINA1	0	1.71309	0.818	0.083	0	Macrophages	SERPINA1
LY96	0	1.68528	0.915	0.15	0	Macrophages	LY96
SPI1	0	1.66063	0.879	0.067	0	Macrophages	SPI1
FOLR2	0	1.65023	0.518	0.014	0	Macrophages	FOLR2
RNASE6	0	1.63396	0.855	0.081	0	Macrophages	RNASE6
ABL2	0	1.61798	0.764	0.07	0	Macrophages	ABL2
MAFB	0	1.61793	0.824	0.068	0	Macrophages	MAFB
TREM2	0	1.61688	0.615	0.007	0	Macrophages	TREM2
MSR1	0	1.61604	0.8	0.011	0	Macrophages	MSR1
PLTP	0	1.60767	0.803	0.077	0	Macrophages	PLTP
VSIG4	0	1.58158	0.609	0.014	0	Macrophages	VSIG4
SLCO2B1	0	1.57463	0.815	0.023	0	Macrophages	SLCO2B1
C1orf54	0	1.5737	0.779	0.039	0	Macrophages	C1orf54
CPVL	0	1.52371	0.736	0.039	0	Macrophages	CPVL
CD86	0	1.51983	0.845	0.041	0	Macrophages	CD86
FPR3	0	1.51776	0.815	0.017	0	Macrophages	FPR3
CD163	0	1.51716	0.761	0.012	0	Macrophages	CD163
CSF1R	0	1.50091	0.821	0.018	0	Macrophages	CSF1R
PLEK	0	1.47153	0.815	0.078	0	Macrophages	PLEK
RP11-1143G9.4	0	1.42568	0.606	0.018	0	Macrophages	RP11-1143G9.4
PLAU	0	1.41992	0.745	0.051	0	Macrophages	PLAU
HMOX1	0	1.41896	0.758	0.038	0	Macrophages	HMOX1
ICAM1	0	1.41556	0.83	0.124	0	Macrophages	ICAM1
SLC16A10	0	1.41415	0.688	0.029	0	Macrophages	SLC16A10
GM2A	0	1.41162	0.779	0.063	0	Macrophages	GM2A
MRC1	0	1.41014	0.667	0.017	0	Macrophages	MRC1
MFSD1	0	1.40714	0.836	0.1	0	Macrophages	MFSD1
DAB2	0	1.39767	0.785	0.082	0	Macrophages	DAB2
LAIR1	0	1.38323	0.839	0.054	0	Macrophages	LAIR1
RAB31	0	1.36794	0.827	0.047	0	Macrophages	RAB31
FNIP2	0	1.3593	0.748	0.082	0	Macrophages	FNIP2
RASSF4	0	1.3525	0.758	0.026	0	Macrophages	RASSF4
A2M	0	1.34479	0.824	0.06	0	Macrophages	A2M
IL18	0	1.33733	0.742	0.062	0	Macrophages	IL18
TSPAN4	0	1.33553	0.836	0.07	0	Macrophages	TSPAN4
CD4	0	1.33427	0.873	0.075	0	Macrophages	CD4
CD300A	0	1.32788	0.724	0.049	0	Macrophages	CD300A
SLC7A7	0	1.31565	0.755	0.051	0	Macrophages	SLC7A7
CECR1	0	1.30985	0.848	0.098	0	Macrophages	CECR1
C2	0	1.28279	0.721	0.095	0	Macrophages	C2
MPEG1	0	1.27785	0.706	0.026	0	Macrophages	MPEG1
RAB20	0	1.2769	0.797	0.114	0	Macrophages	RAB20
SERPING1	0	1.27496	0.764	0.059	0	Macrophages	SERPING1
MMP19	0	1.27393	0.533	0.02	0	Macrophages	MMP19
IL4I1	0	1.26023	0.621	0.04	0	Macrophages	IL4I1
PMP22	0	1.25539	0.77	0.07	0	Macrophages	PMP22
HNMT	0	1.23757	0.827	0.128	0	Macrophages	HNMT
SGPL1	0	1.21899	0.776	0.065	0	Macrophages	SGPL1
STAB1	0	1.21878	0.615	0.013	0	Macrophages	STAB1
GNS	0	1.20456	0.758	0.077	0	Macrophages	GNS
CLEC7A	0	1.20387	0.803	0.035	0	Macrophages	CLEC7A
VMO1	0	1.19792	0.633	0.014	0	Macrophages	VMO1
CCL3	3.52299e-303	2.76738	0.897	0.163	1.18703e-298	Macrophages	CCL3
ASAH1	9.50145e-295	2.42398	0.973	0.252	3.20142e-290	Macrophages	ASAH1
SPP1	3.28471e-294	2.61588	0.391	0.027	1.10675e-289	Macrophages	SPP1
HLA-DMA	7.13908e-292	2.58	1	0.277	2.40544e-287	Macrophages	HLA-DMA
GRN	6.07245e-285	2.77382	1	0.312	2.04605e-280	Macrophages	GRN
SCPEP1	1.09449e-284	1.35379	0.815	0.135	3.68777e-280	Macrophages	SCPEP1
HLA-DQB1	5.3578e-280	2.98208	1	0.299	1.80526e-275	Macrophages	HLA-DQB1
TPP1	1.5424e-276	1.36799	0.903	0.175	5.19695e-272	Macrophages	TPP1
CD81	5.89617e-276	1.59937	0.897	0.182	1.98665e-271	Macrophages	CD81
CD40	4.16545e-272	1.25729	0.724	0.109	1.40351e-267	Macrophages	CD40
CAPG	1.31294e-268	2.48981	0.961	0.258	4.42381e-264	Macrophages	CAPG
TGFBI	2.40855e-260	1.42716	0.912	0.166	8.11538e-256	Macrophages	TGFBI
TFRC	3.69441e-259	1.98062	0.882	0.188	1.24479e-254	Macrophages	TFRC
HLA-DRA	1.68221e-255	3.64595	1	0.367	5.66802e-251	Macrophages	HLA-DRA
BCL2A1	4.70988e-255	1.30614	0.767	0.118	1.58695e-250	Macrophages	BCL2A1
CD83	1.63564e-254	1.82351	0.906	0.186	5.51112e-250	Macrophages	CD83
HLA-DRB1	1.65819e-250	3.66474	1	0.403	5.58711e-246	Macrophages	HLA-DRB1
G0S2	2.09111e-250	2.38005	0.606	0.082	7.04578e-246	Macrophages	G0S2
HEXA	1.3808e-248	1.31408	0.864	0.178	4.65247e-244	Macrophages	HEXA
CTSD	3.22837e-247	3.75719	0.997	0.415	1.08777e-242	Macrophages	CTSD
GRINA	3.44745e-244	1.31637	0.845	0.18	1.16159e-239	Macrophages	GRINA
HLA-DPA1	2.62341e-243	3.12645	1	0.391	8.83932e-239	Macrophages	HLA-DPA1
CTSS	9.77965e-243	2.73418	0.997	0.407	3.29516e-238	Macrophages	CTSS
HLA-DPB1	1.38017e-242	3.01811	1	0.372	4.65034e-238	Macrophages	HLA-DPB1
CTSC	5.05322e-242	2.58565	1	0.347	1.70263e-237	Macrophages	CTSC
FCGRT	1.2857e-241	2.16969	0.982	0.303	4.33205e-237	Macrophages	FCGRT
NINJ1	1.53676e-241	1.59571	0.933	0.217	5.17797e-237	Macrophages	NINJ1
DNASE1L3	6.55498e-239	2.12911	0.291	0.018	2.20863e-234	Macrophages	DNASE1L3
FUCA1	1.19993e-236	1.61621	0.676	0.112	4.04304e-232	Macrophages	FUCA1
AKR1B1	9.02062e-236	1.48449	0.867	0.187	3.03941e-231	Macrophages	AKR1B1
SOD2	2.0566e-234	2.93433	0.991	0.365	6.92951e-230	Macrophages	SOD2
PSAP	4.40866e-234	3.49748	1	0.503	1.48545e-229	Macrophages	PSAP
PPT1	3.31372e-232	1.37665	0.861	0.189	1.11652e-227	Macrophages	PPT1
HIF1A	3.44018e-227	1.26261	0.858	0.173	1.15914e-222	Macrophages	HIF1A
NPC2	4.57715e-226	2.87072	1	0.482	1.54222e-221	Macrophages	NPC2
CST3	1.02118e-223	2.55558	1	0.373	3.44077e-219	Macrophages	CST3
BRI3	9.74787e-221	1.60848	0.924	0.258	3.28445e-216	Macrophages	BRI3
CXCL3	2.22405e-220	2.43706	0.733	0.143	7.49373e-216	Macrophages	CXCL3
SLC16A3	1.36849e-216	1.3436	0.848	0.187	4.611e-212	Macrophages	SLC16A3
C15orf48	1.9832e-206	1.39193	0.93	0.221	6.6822e-202	Macrophages	C15orf48
GPX1	6.96076e-205	2.52033	1	0.569	2.34536e-200	Macrophages	GPX1
FTL	5.36468e-201	3.26072	1	0.965	1.80758e-196	Macrophages	FTL
HEXB	8.73796e-201	1.41363	0.9	0.261	2.94417e-196	Macrophages	HEXB
CD74	1.88388e-200	3.32915	1	0.699	6.34756e-196	Macrophages	CD74
ATP6AP2	2.57468e-196	1.48385	0.952	0.301	8.67512e-192	Macrophages	ATP6AP2
MGAT1	7.76072e-195	1.21224	0.915	0.258	2.6149e-190	Macrophages	MGAT1
ATOX1	3.7272e-194	1.84594	0.955	0.347	1.25584e-189	Macrophages	ATOX1
GPR183	2.12598e-193	1.85495	0.924	0.239	7.16328e-189	Macrophages	GPR183
IER3	9.78081e-192	2.24983	0.945	0.295	3.29555e-187	Macrophages	IER3
CTSA	2.43899e-190	1.41835	0.903	0.263	8.21792e-186	Macrophages	CTSA
TYMP	2.05466e-185	1.99896	0.982	0.398	6.92296e-181	Macrophages	TYMP
LITAF	4.1284e-182	1.85278	0.994	0.412	1.39102e-177	Macrophages	LITAF
MARCKS	7.34424e-177	1.36568	0.882	0.255	2.47457e-172	Macrophages	MARCKS
SAT1	9.57198e-171	2.11747	0.997	0.769	3.22518e-166	Macrophages	SAT1
ATP6V0B	1.29566e-170	1.63013	0.976	0.437	4.36559e-166	Macrophages	ATP6V0B
ATP6V1F	3.75023e-168	1.64662	0.97	0.443	1.2636e-163	Macrophages	ATP6V1F
CCL4	3.7231e-166	2.18918	0.839	0.234	1.25446e-161	Macrophages	CCL4
HBEGF	4.28338e-165	1.26434	0.658	0.136	1.44324e-160	Macrophages	HBEGF
SEPP1	7.79495e-165	2.9983	0.718	0.181	2.62643e-160	Macrophages	SEPP1
S100A11	6.62155e-163	1.90194	0.997	0.589	2.23107e-158	Macrophages	S100A11
NUPR1	2.46291e-162	1.94828	0.697	0.166	8.29852e-158	Macrophages	NUPR1
ITM2B	4.73503e-161	1.91744	1	0.728	1.59542e-156	Macrophages	ITM2B
FTH1	1.30997e-160	1.97803	1	0.975	4.41383e-156	Macrophages	FTH1
NAMPT	2.32587e-160	1.56588	0.918	0.326	7.8368e-156	Macrophages	NAMPT
LIMS1	5.06777e-160	1.19711	0.894	0.263	1.70754e-155	Macrophages	LIMS1
LAMP1	6.88277e-158	1.31405	0.936	0.325	2.31908e-153	Macrophages	LAMP1
RGS10	5.36752e-156	1.29193	0.948	0.309	1.80853e-151	Macrophages	RGS10
CSTB	6.67936e-156	2.03529	0.991	0.482	2.25054e-151	Macrophages	CSTB
CD63	4.62451e-148	1.74109	0.997	0.61	1.55818e-143	Macrophages	CD63
LAPTM5	1.88704e-146	1.55758	0.994	0.432	6.3582e-142	Macrophages	LAPTM5
ANXA5	5.24842e-146	1.33419	0.958	0.383	1.7684e-141	Macrophages	ANXA5
SDCBP	7.81079e-146	1.28484	0.979	0.381	2.63177e-141	Macrophages	SDCBP
LGALS1	8.6051e-143	1.6312	0.994	0.461	2.8994e-138	Macrophages	LGALS1
PRDX1	1.69837e-139	1.75997	0.982	0.597	5.7225e-135	Macrophages	PRDX1
VAMP8	3.75111e-139	1.3862	0.988	0.501	1.2639e-134	Macrophages	VAMP8
FBP1	3.35876e-136	1.35178	0.491	0.094	1.1317e-131	Macrophages	FBP1
RNASE1	1.4823e-127	1.74943	0.512	0.105	4.99445e-123	Macrophages	RNASE1
ATP6V0E1	1.38419e-122	1.22129	1	0.671	4.66389e-118	Macrophages	ATP6V0E1
RNASET2	1.16446e-121	1.32411	0.973	0.49	3.92354e-117	Macrophages	RNASET2
CYBA	1.17809e-116	1.21125	1	0.852	3.96944e-112	Macrophages	CYBA
CHMP1B	7.29512e-113	1.20666	0.867	0.323	2.45802e-108	Macrophages	CHMP1B
ARPC1B	1.05357e-109	1.23827	0.976	0.554	3.54989e-105	Macrophages	ARPC1B
NR4A2	6.37348e-103	1.39822	0.864	0.357	2.14748e-98	Macrophages	NR4A2
ATP1B3	7.80017e-103	1.21138	0.948	0.437	2.62819e-98	Macrophages	ATP1B3
NEAT1	3.53405e-102	1.48011	0.985	0.715	1.19076e-97	Macrophages	NEAT1
NFKBIA	6.80799e-99	1.47692	0.964	0.637	2.29389e-94	Macrophages	NFKBIA
VIM	8.2308e-98	1.30191	1	0.638	2.77329e-93	Macrophages	VIM
ANXA2	5.59866e-96	1.25512	0.979	0.492	1.88641e-91	Macrophages	ANXA2
FABP5	2.3818e-62	1.40411	0.73	0.301	8.02525e-58	Macrophages	FABP5
MT2A	1.02331e-57	1.24275	0.773	0.371	3.44795e-53	Macrophages	MT2A
TPSB2	0	7.8089	0.952	0.01	0	Dendritic_cells	TPSB2
TPSAB1	0	7.29547	0.952	0.005	0	Dendritic_cells	TPSAB1
CTSG	0	5.30039	0.727	0.002	0	Dendritic_cells	CTSG
CPA3	0	4.4202	0.861	0.002	0	Dendritic_cells	CPA3
HPGDS	0	3.91272	0.842	0.004	0	Dendritic_cells	HPGDS
MS4A2	0	3.1412	0.727	0.001	0	Dendritic_cells	MS4A2
CLU	0	3.04798	0.751	0.046	0	Dendritic_cells	CLU
VWA5A	0	2.87465	0.694	0.039	0	Dendritic_cells	VWA5A
GATA2	0	2.8745	0.651	0.009	0	Dendritic_cells	GATA2
LTC4S	0	2.73084	0.66	0.022	0	Dendritic_cells	LTC4S
C1orf186	0	2.50749	0.574	0.018	0	Dendritic_cells	C1orf186
RGS13	0	2.3692	0.555	0.016	0	Dendritic_cells	RGS13
SLC18A2	0	2.28582	0.55	0.001	0	Dendritic_cells	SLC18A2
CMA1	0	2.27187	0.316	0	0	Dendritic_cells	CMA1
RP11-354E11.2	0	2.24566	0.56	0.001	0	Dendritic_cells	RP11-354E11.2
HDC	0	2.12674	0.498	0.001	0	Dendritic_cells	HDC
KIT	0	1.96926	0.512	0.003	0	Dendritic_cells	KIT
FCER1A	0	1.96547	0.435	0.007	0	Dendritic_cells	FCER1A
MAOB	0	1.87513	0.464	0.004	0	Dendritic_cells	MAOB
IL1RL1	0	1.78384	0.44	0.003	0	Dendritic_cells	IL1RL1
CNRIP1	0	1.7254	0.421	0.019	0	Dendritic_cells	CNRIP1
SVOPL	0	1.35988	0.321	0.001	0	Dendritic_cells	SVOPL
KRT1	0	0.996132	0.191	0.001	0	Dendritic_cells	KRT1
ADCYAP1	0	0.927689	0.158	0	0	Dendritic_cells	ADCYAP1
IL1RAPL1	0	0.903947	0.153	0	0	Dendritic_cells	IL1RAPL1
AC004791.2	0	0.829856	0.182	0	0	Dendritic_cells	AC004791.2
GCSAML	0	0.824669	0.211	0	0	Dendritic_cells	GCSAML
LGALS12	0	0.734813	0.177	0	0	Dendritic_cells	LGALS12
SDPR	2.16745e-269	1.43209	0.301	0.011	7.30301e-265	Dendritic_cells	SDPR
HPGD	1.31726e-242	3.49021	0.612	0.061	4.43839e-238	Dendritic_cells	HPGD
PTGS1	5.40854e-225	1.26982	0.34	0.018	1.82235e-220	Dendritic_cells	PTGS1
FCER1G	1.60507e-217	2.13629	0.852	0.124	5.40811e-213	Dendritic_cells	FCER1G
FLJ21408	9.34495e-195	0.77979	0.172	0.005	3.14869e-190	Dendritic_cells	FLJ21408
SLC45A3	9.27207e-173	0.904014	0.234	0.011	3.12413e-168	Dendritic_cells	SLC45A3
MITF	1.09612e-169	1.09896	0.306	0.02	3.69326e-165	Dendritic_cells	MITF
ADRB2	4.88778e-168	1.60102	0.392	0.034	1.64689e-163	Dendritic_cells	ADRB2
RENBP	4.68423e-166	1.54118	0.44	0.044	1.5783e-161	Dendritic_cells	RENBP
CATSPER1	7.09894e-166	0.864085	0.172	0.006	2.39192e-161	Dendritic_cells	CATSPER1
TYROBP	1.34016e-155	1.51539	0.78	0.129	4.51553e-151	Dendritic_cells	TYROBP
ANXA1	2.81869e-143	3.48701	0.943	0.295	9.49731e-139	Dendritic_cells	ANXA1
CSF1	3.30777e-141	2.01557	0.397	0.041	1.11452e-136	Dendritic_cells	CSF1
GMPR	6.30753e-140	0.939962	0.249	0.016	2.12526e-135	Dendritic_cells	GMPR
BTK	2.54191e-126	1.51503	0.421	0.053	8.5647e-122	Dendritic_cells	BTK
RAB27B	2.68648e-124	1.0065	0.239	0.017	9.05182e-120	Dendritic_cells	RAB27B
GLUL	4.8944e-122	2.59095	0.77	0.212	1.64912e-117	Dendritic_cells	GLUL
CD9	2.80207e-120	2.60829	0.876	0.313	9.44131e-116	Dendritic_cells	CD9
ALOX5	3.39565e-120	1.42443	0.416	0.054	1.14413e-115	Dendritic_cells	ALOX5
LEO1	4.4894e-118	1.88383	0.483	0.075	1.51266e-113	Dendritic_cells	LEO1
CAPG	1.67006e-116	2.52208	0.818	0.264	5.6271e-112	Dendritic_cells	CAPG
ALOX5AP	3.96419e-112	2.23973	0.847	0.266	1.33569e-107	Dendritic_cells	ALOX5AP
CD63	4.36302e-101	2.29085	0.967	0.613	1.47007e-96	Dendritic_cells	CD63
SRGN	2.45041e-98	2.16509	1	0.685	8.2564e-94	Dendritic_cells	SRGN
C1orf228	7.48776e-98	0.766764	0.215	0.017	2.52293e-93	Dendritic_cells	C1orf228
LAPTM4A	3.65923e-96	2.59927	0.88	0.436	1.23294e-91	Dendritic_cells	LAPTM4A
AC020571.3	1.42899e-88	1.37313	0.254	0.026	4.81485e-84	Dendritic_cells	AC020571.3
ACSL4	2.73741e-85	1.42307	0.388	0.064	9.22342e-81	Dendritic_cells	ACSL4
KLRG1	2.18401e-83	0.888347	0.273	0.031	7.35879e-79	Dendritic_cells	KLRG1
AKAP12	7.60408e-82	1.05875	0.244	0.026	2.56212e-77	Dendritic_cells	AKAP12
C1orf162	1.91944e-80	1.39183	0.416	0.074	6.46737e-76	Dendritic_cells	C1orf162
ALDH1A1	8.3521e-79	1.40538	0.416	0.077	2.81416e-74	Dendritic_cells	ALDH1A1
FTH1	4.33331e-78	1.89368	1	0.975	1.46006e-73	Dendritic_cells	FTH1
GRAP2	4.82891e-78	1.09452	0.368	0.058	1.62705e-73	Dendritic_cells	GRAP2
SMYD3	2.55581e-74	1.48699	0.407	0.081	8.61154e-70	Dendritic_cells	SMYD3
GALC	4.11684e-74	1.23626	0.335	0.054	1.38713e-69	Dendritic_cells	GALC
VIM	1.12919e-69	1.79385	0.962	0.641	3.80468e-65	Dendritic_cells	VIM
PLIN2	4.7182e-69	1.89782	0.689	0.246	1.58975e-64	Dendritic_cells	PLIN2
CD33	6.91362e-67	0.772859	0.187	0.019	2.32947e-62	Dendritic_cells	CD33
H3F3B	8.32764e-67	1.42795	1	0.946	2.80592e-62	Dendritic_cells	H3F3B
SAMSN1	5.77698e-65	1.89316	0.78	0.356	1.9465e-60	Dendritic_cells	SAMSN1
NFKBIA	2.79769e-63	2.28652	0.89	0.64	9.42655e-59	Dendritic_cells	NFKBIA
STXBP6	4.12001e-62	1.25953	0.273	0.043	1.3882e-57	Dendritic_cells	STXBP6
GPR65	1.92831e-60	1.55184	0.541	0.152	6.49725e-56	Dendritic_cells	GPR65
DHRS9	1.55644e-59	0.87585	0.191	0.022	5.24428e-55	Dendritic_cells	DHRS9
UTS2	1.69625e-57	3.35995	0.368	0.08	5.71534e-53	Dendritic_cells	UTS2
SDCBP	1.1547e-54	1.88167	0.751	0.388	3.89065e-50	Dendritic_cells	SDCBP
BEX4	3.53434e-54	1.27617	0.388	0.093	1.19086e-49	Dendritic_cells	BEX4
TSC22D1	5.75842e-54	1.8533	0.603	0.227	1.94024e-49	Dendritic_cells	TSC22D1
RP11-620J15.3	1.51975e-50	1.07231	0.268	0.049	5.12065e-46	Dendritic_cells	RP11-620J15.3
RNF130	2.86738e-50	1.53788	0.459	0.137	9.66135e-46	Dendritic_cells	RNF130
ITM2B	1.68011e-49	1.33279	0.914	0.731	5.66098e-45	Dendritic_cells	ITM2B
CD83	1.99011e-46	1.27803	0.569	0.195	6.70546e-42	Dendritic_cells	CD83
LMNA	3.69798e-46	2.61251	0.751	0.498	1.246e-41	Dendritic_cells	LMNA
ARHGAP18	1.96642e-45	1.53542	0.435	0.138	6.62565e-41	Dendritic_cells	ARHGAP18
TIMP1	3.08553e-45	1.01863	0.732	0.398	1.03964e-40	Dendritic_cells	TIMP1
DUSP6	3.96399e-45	1.56629	0.402	0.117	1.33563e-40	Dendritic_cells	DUSP6
EMP3	4.85522e-45	1.66654	0.742	0.402	1.63592e-40	Dendritic_cells	EMP3
HS3ST1	1.17349e-44	0.988761	0.215	0.036	3.95397e-40	Dendritic_cells	HS3ST1
RGS2	3.3709e-43	1.51534	0.727	0.384	1.13579e-38	Dendritic_cells	RGS2
ARHGEF6	1.72279e-41	0.798024	0.244	0.046	5.80476e-37	Dendritic_cells	ARHGEF6
CPM	1.87285e-41	1.1408	0.22	0.039	6.31038e-37	Dendritic_cells	CPM
TIMP3	2.45055e-40	0.872925	0.258	0.051	8.25688e-36	Dendritic_cells	TIMP3
S100A4	1.42777e-39	1.11529	0.914	0.612	4.81072e-35	Dendritic_cells	S100A4
BHLHE40	3.62228e-39	1.27728	0.464	0.163	1.22049e-34	Dendritic_cells	BHLHE40
CTSD	6.03852e-38	1.27971	0.703	0.423	2.03462e-33	Dendritic_cells	CTSD
PTGS2	1.4853e-37	1.03591	0.215	0.04	5.00458e-33	Dendritic_cells	PTGS2
BACE2	2.9684e-37	1.30613	0.383	0.125	1.00017e-32	Dendritic_cells	BACE2
LAT2	3.35308e-37	0.952618	0.34	0.092	1.12979e-32	Dendritic_cells	LAT2
ASAH1	6.69578e-37	1.56159	0.555	0.262	2.25608e-32	Dendritic_cells	ASAH1
LYL1	4.9467e-36	0.783249	0.196	0.035	1.66674e-31	Dendritic_cells	LYL1
EXD3	4.44255e-35	0.926065	0.215	0.043	1.49687e-30	Dendritic_cells	EXD3
FXYD5	9.70167e-35	1.22177	0.766	0.557	3.26888e-30	Dendritic_cells	FXYD5
BLVRA	1.52651e-33	1.09299	0.349	0.109	5.14344e-29	Dendritic_cells	BLVRA
BCL2A1	2.43283e-32	1.65034	0.383	0.127	8.19717e-28	Dendritic_cells	BCL2A1
B4GALT5	5.2701e-32	1.0464	0.282	0.076	1.77571e-27	Dendritic_cells	B4GALT5
LIF	1.52692e-31	0.773584	0.153	0.025	5.1448e-27	Dendritic_cells	LIF
PRKX	1.42986e-29	1.30146	0.383	0.135	4.81777e-25	Dendritic_cells	PRKX
DDX5	5.76885e-29	1.13943	0.88	0.811	1.94376e-24	Dendritic_cells	DDX5
CD69	8.03445e-29	2.17426	0.627	0.343	2.70713e-24	Dendritic_cells	CD69
AHR	3.54523e-28	1.15263	0.34	0.118	1.19453e-23	Dendritic_cells	AHR
ACOT7	3.62012e-28	1.30629	0.349	0.127	1.21976e-23	Dendritic_cells	ACOT7
CLIC1	4.80932e-28	1.04002	0.828	0.714	1.62045e-23	Dendritic_cells	CLIC1
TUBA1A	1.06969e-27	3.02044	0.617	0.383	3.60422e-23	Dendritic_cells	TUBA1A
TNFSF10	2.34372e-27	1.22224	0.407	0.166	7.89695e-23	Dendritic_cells	TNFSF10
LAT	3.90114e-27	0.935921	0.421	0.156	1.31445e-22	Dendritic_cells	LAT
CD82	6.09785e-27	0.90008	0.383	0.14	2.05461e-22	Dendritic_cells	CD82
B2M	6.03738e-26	0.787066	1	0.987	2.03423e-21	Dendritic_cells	B2M
PLAUR	1.18157e-25	1.21452	0.469	0.21	3.98118e-21	Dendritic_cells	PLAUR
SELK	1.75304e-25	1.33012	0.761	0.675	5.90671e-21	Dendritic_cells	SELK
AP1S2	2.37025e-25	1.00054	0.383	0.151	7.98632e-21	Dendritic_cells	AP1S2
STMN1	3.02928e-25	1.27288	0.488	0.234	1.02069e-20	Dendritic_cells	STMN1
CKLF	3.08971e-25	1.23892	0.632	0.395	1.04105e-20	Dendritic_cells	CKLF
CTNNBL1	4.29033e-25	1.23483	0.397	0.172	1.44558e-20	Dendritic_cells	CTNNBL1
BIRC3	9.89537e-25	1.66927	0.641	0.41	3.33415e-20	Dendritic_cells	BIRC3
PLPP1	2.54107e-24	1.11265	0.297	0.097	8.56188e-20	Dendritic_cells	PLPP1
FAM110A	5.27594e-24	0.865162	0.249	0.072	1.77768e-19	Dendritic_cells	FAM110A
LMO4	8.97392e-24	1.27035	0.431	0.209	3.02367e-19	Dendritic_cells	LMO4
CALM2	1.23738e-23	0.823262	0.871	0.737	4.16923e-19	Dendritic_cells	CALM2
SGK1	2.42718e-22	1.19231	0.354	0.144	8.17814e-18	Dendritic_cells	SGK1
CD44	6.37501e-22	1.00132	0.722	0.554	2.148e-17	Dendritic_cells	CD44
PRDX6	1.09291e-21	1.1617	0.622	0.465	3.68246e-17	Dendritic_cells	PRDX6
GPX1	1.41611e-21	0.817804	0.737	0.574	4.77144e-17	Dendritic_cells	GPX1
RAB32	2.74103e-21	1.08027	0.325	0.132	9.23562e-17	Dendritic_cells	RAB32
CRBN	2.92308e-21	1.06937	0.354	0.148	9.84903e-17	Dendritic_cells	CRBN
AREG	3.15687e-21	1.81022	0.512	0.272	1.06368e-16	Dendritic_cells	AREG
ABRACL	5.82777e-21	1.25295	0.608	0.441	1.96361e-16	Dendritic_cells	ABRACL
RGS10	8.68611e-21	1.09508	0.555	0.318	2.9267e-16	Dendritic_cells	RGS10
NPC2	1.24894e-20	0.798869	0.675	0.49	4.20818e-16	Dendritic_cells	NPC2
ELL2	1.68041e-20	1.04334	0.33	0.138	5.66196e-16	Dendritic_cells	ELL2
ANXA4	1.78012e-20	1.08852	0.407	0.199	5.99793e-16	Dendritic_cells	ANXA4
VAPA	7.50388e-20	1.09172	0.612	0.439	2.52836e-15	Dendritic_cells	VAPA
ATP6V1F	1.47211e-19	0.983324	0.622	0.451	4.96014e-15	Dendritic_cells	ATP6V1F
MSRA	1.77807e-19	0.844565	0.263	0.095	5.99103e-15	Dendritic_cells	MSRA
NFKBIZ	4.50178e-19	1.19823	0.469	0.265	1.51683e-14	Dendritic_cells	NFKBIZ
RALB	4.61828e-19	0.855453	0.292	0.114	1.55608e-14	Dendritic_cells	RALB
RAC2	1.50742e-18	0.876771	0.641	0.427	5.07911e-14	Dendritic_cells	RAC2
GNA15	1.91231e-18	0.750483	0.254	0.085	6.44335e-14	Dendritic_cells	GNA15
DBI	2.12617e-18	1.21561	0.713	0.606	7.16392e-14	Dendritic_cells	DBI
ELF1	2.24857e-18	1.11297	0.608	0.427	7.57632e-14	Dendritic_cells	ELF1
HNRNPA2B1	1.44764e-17	0.770043	0.785	0.737	4.87769e-13	Dendritic_cells	HNRNPA2B1
RHOBTB3	1.89974e-17	0.775713	0.254	0.095	6.40099e-13	Dendritic_cells	RHOBTB3
ID2	3.31517e-17	1.07815	0.675	0.485	1.11701e-12	Dendritic_cells	ID2
STX11	4.41414e-17	0.890804	0.325	0.142	1.4873e-12	Dendritic_cells	STX11
BST2	6.30485e-17	0.909105	0.579	0.382	2.12435e-12	Dendritic_cells	BST2
DUSP10	7.44193e-17	0.932849	0.316	0.136	2.50749e-12	Dendritic_cells	DUSP10
NSMCE1	7.54943e-17	1.31976	0.44	0.262	2.5437e-12	Dendritic_cells	NSMCE1
SERPINB1	1.09986e-16	1.24653	0.526	0.348	3.70587e-12	Dendritic_cells	SERPINB1
PRDX1	1.20916e-16	0.869774	0.718	0.602	4.07414e-12	Dendritic_cells	PRDX1
FAM46A	2.46583e-16	1.02137	0.301	0.13	8.30836e-12	Dendritic_cells	FAM46A
MAPK6	5.49042e-16	0.90282	0.258	0.105	1.84994e-11	Dendritic_cells	MAPK6
TUBA1B	5.73554e-16	0.770122	0.727	0.589	1.93253e-11	Dendritic_cells	TUBA1B
VAMP8	1.71673e-15	0.725229	0.665	0.508	5.78434e-11	Dendritic_cells	VAMP8
PRKAR1A	4.68374e-15	0.911888	0.478	0.296	1.57814e-10	Dendritic_cells	PRKAR1A
FOSB	6.19518e-15	0.929183	0.713	0.595	2.08741e-10	Dendritic_cells	FOSB
TNFAIP8	1.37602e-14	0.861955	0.388	0.199	4.63637e-10	Dendritic_cells	TNFAIP8
RGS1	1.43768e-14	0.829788	0.703	0.523	4.84412e-10	Dendritic_cells	RGS1
LGALS1	4.21134e-14	1.12162	0.646	0.468	1.41897e-09	Dendritic_cells	LGALS1
SOCS1	5.02054e-14	0.868038	0.359	0.179	1.69162e-09	Dendritic_cells	SOCS1
GALNT6	6.06649e-14	0.91186	0.196	0.071	2.04404e-09	Dendritic_cells	GALNT6
NFE2L2	6.98921e-14	1.12482	0.507	0.362	2.35494e-09	Dendritic_cells	NFE2L2
TWISTNB	1.09116e-13	1.39235	0.397	0.231	3.67654e-09	Dendritic_cells	TWISTNB
IFITM2	2.0517e-13	0.79064	0.641	0.47	6.91301e-09	Dendritic_cells	IFITM2
CDC42EP3	2.86857e-13	0.880316	0.287	0.133	9.66536e-09	Dendritic_cells	CDC42EP3
BNIP3L	4.64398e-13	0.940538	0.359	0.196	1.56474e-08	Dendritic_cells	BNIP3L
THBS1	4.67884e-13	0.756618	0.163	0.053	1.57649e-08	Dendritic_cells	THBS1
MORF4L1	8.26996e-13	0.794559	0.641	0.546	2.78648e-08	Dendritic_cells	MORF4L1
SLC2A3	8.55672e-13	0.79649	0.483	0.285	2.8831e-08	Dendritic_cells	SLC2A3
KDM6B	1.76045e-12	1.07412	0.407	0.247	5.93166e-08	Dendritic_cells	KDM6B
SLC44A1	2.72657e-12	0.935347	0.33	0.189	9.1869e-08	Dendritic_cells	SLC44A1
LDHB	2.74984e-12	0.719433	0.665	0.597	9.26531e-08	Dendritic_cells	LDHB
HSP90AB1	6.02606e-12	0.729348	0.866	0.814	2.03042e-07	Dendritic_cells	HSP90AB1
FOXP1	1.07181e-11	0.755006	0.426	0.263	3.61136e-07	Dendritic_cells	FOXP1
PRNP	2.61644e-11	1.05702	0.344	0.197	8.81582e-07	Dendritic_cells	PRNP
PDIA3	5.52756e-11	0.886007	0.584	0.51	1.86245e-06	Dendritic_cells	PDIA3
DHRS7	1.60195e-10	0.834146	0.483	0.361	5.39761e-06	Dendritic_cells	DHRS7
RHBDD2	1.99754e-10	0.761916	0.354	0.204	6.73053e-06	Dendritic_cells	RHBDD2
BRE	2.37457e-10	0.722378	0.234	0.11	8.00087e-06	Dendritic_cells	BRE
SEC11A	2.44749e-10	0.840503	0.541	0.457	8.24657e-06	Dendritic_cells	SEC11A
NDFIP2	9.24651e-10	0.836631	0.306	0.177	3.11552e-05	Dendritic_cells	NDFIP2
MT2A	2.85243e-09	0.76167	0.517	0.377	9.61098e-05	Dendritic_cells	MT2A
NR4A3	3.11543e-09	0.742809	0.225	0.107	0.000104971	Dendritic_cells	NR4A3
SFT2D1	4.21862e-09	0.849196	0.474	0.376	0.000142142	Dendritic_cells	SFT2D1
ANKRD28	6.4336e-09	0.813608	0.364	0.232	0.000216774	Dendritic_cells	ANKRD28
SKIL	2.01833e-08	0.908491	0.325	0.206	0.000680056	Dendritic_cells	SKIL
HMGN3	3.38125e-08	0.752211	0.45	0.344	0.00113928	Dendritic_cells	HMGN3
DNAJA1	3.62014e-08	1.20651	0.632	0.62	0.00121977	Dendritic_cells	DNAJA1
DTNBP1	8.48716e-08	0.737024	0.225	0.122	0.00285966	Dendritic_cells	DTNBP1
C7orf73	1e-07	0.779486	0.392	0.285	0.00336941	Dendritic_cells	C7orf73
DDIT4	1.17868e-07	0.932085	0.493	0.394	0.00397143	Dendritic_cells	DDIT4
PCMT1	1.63706e-07	0.795077	0.407	0.308	0.00551592	Dendritic_cells	PCMT1
2023-09-02	2.37732e-07	0.807987	0.392	0.295	0.00801013	Dendritic_cells	2023-09-02
IGFBP7	0	4.48054	0.894	0.078	0	Endothelial_cells	IGFBP7
PLVAP	0	4.28153	0.72	0.004	0	Endothelial_cells	PLVAP
TM4SF1	0	4.21179	0.95	0.101	0	Endothelial_cells	TM4SF1
GNG11	0	3.98517	0.95	0.037	0	Endothelial_cells	GNG11
RAMP2	0	3.8248	0.944	0.029	0	Endothelial_cells	RAMP2
CLDN5	0	3.7999	0.789	0.011	0	Endothelial_cells	CLDN5
SPARCL1	0	3.55402	0.826	0.036	0	Endothelial_cells	SPARCL1
CAV1	0	3.40736	0.894	0.05	0	Endothelial_cells	CAV1
CRIP2	0	3.23872	0.913	0.026	0	Endothelial_cells	CRIP2
PECAM1	0	3.09234	0.894	0.07	0	Endothelial_cells	PECAM1
RAMP3	0	2.85143	0.72	0.002	0	Endothelial_cells	RAMP3
ACKR1	0	2.84135	0.261	0	0	Endothelial_cells	ACKR1
COL4A1	0	2.81758	0.559	0.022	0	Endothelial_cells	COL4A1
A2M	0	2.80121	0.839	0.067	0	Endothelial_cells	A2M
ECSCR.1	0	2.74444	0.87	0.001	0	Endothelial_cells	ECSCR.1
VWF	0	2.70186	0.714	0.002	0	Endothelial_cells	VWF
CLEC14A	0	2.66711	0.764	0.001	0	Endothelial_cells	CLEC14A
ENG	0	2.64836	0.752	0.044	0	Endothelial_cells	ENG
SDPR	0	2.63341	0.683	0.009	0	Endothelial_cells	SDPR
EGFL7	0	2.56447	0.783	0.016	0	Endothelial_cells	EGFL7
PTRF	0	2.5512	0.839	0.05	0	Endothelial_cells	PTRF
HSPG2	0	2.54949	0.714	0.036	0	Endothelial_cells	HSPG2
FAM167B	0	2.472	0.652	0.005	0	Endothelial_cells	FAM167B
PRSS23	0	2.42394	0.77	0.044	0	Endothelial_cells	PRSS23
COL15A1	0	2.32597	0.497	0.012	0	Endothelial_cells	COL15A1
COL4A2	0	2.29879	0.602	0.032	0	Endothelial_cells	COL4A2
PCAT19	0	2.28425	0.776	0.001	0	Endothelial_cells	PCAT19
ESAM	0	2.27324	0.689	0.009	0	Endothelial_cells	ESAM
BCAM	0	1.97355	0.727	0.027	0	Endothelial_cells	BCAM
ADGRL4	0	1.95359	0.621	0.001	0	Endothelial_cells	ADGRL4
CD93	0	1.95102	0.646	0.019	0	Endothelial_cells	CD93
ARHGAP29	0	1.89946	0.733	0.016	0	Endothelial_cells	ARHGAP29
VWA1	0	1.89552	0.528	0.018	0	Endothelial_cells	VWA1
THBD	0	1.89066	0.621	0.024	0	Endothelial_cells	THBD
MGP	0	1.8774	0.783	0.055	0	Endothelial_cells	MGP
CD34	0	1.86955	0.64	0.005	0	Endothelial_cells	CD34
EMCN	0	1.84242	0.621	0.001	0	Endothelial_cells	EMCN
LYVE1	0	1.78818	0.155	0.001	0	Endothelial_cells	LYVE1
JAM2	0	1.78658	0.54	0.009	0	Endothelial_cells	JAM2
TM4SF18	0	1.78591	0.553	0	0	Endothelial_cells	TM4SF18
SOX17	0	1.78431	0.478	0	0	Endothelial_cells	SOX17
CAV2	0	1.77124	0.696	0.026	0	Endothelial_cells	CAV2
FLT1	0	1.73767	0.547	0.013	0	Endothelial_cells	FLT1
SLCO2A1	0	1.72093	0.547	0.005	0	Endothelial_cells	SLCO2A1
PODXL	0	1.70305	0.571	0.019	0	Endothelial_cells	PODXL
SELE	0	1.70239	0.211	0	0	Endothelial_cells	SELE
CYYR1	0	1.66146	0.602	0.001	0	Endothelial_cells	CYYR1
RBP7	0	1.65123	0.366	0.004	0	Endothelial_cells	RBP7
HEG1	0	1.64895	0.565	0.027	0	Endothelial_cells	HEG1
PALMD	0	1.63959	0.528	0.001	0	Endothelial_cells	PALMD
CDH5	0	1.63668	0.652	0.001	0	Endothelial_cells	CDH5
IGF2	0	1.61436	0.292	0.007	0	Endothelial_cells	IGF2
FAM107A	0	1.5315	0.391	0.007	0	Endothelial_cells	FAM107A
TMEM88	0	1.524	0.478	0.017	0	Endothelial_cells	TMEM88
C2CD4B	0	1.50951	0.36	0.01	0	Endothelial_cells	C2CD4B
TSPAN7	0	1.50428	0.578	0.024	0	Endothelial_cells	TSPAN7
PTPRB	0	1.49682	0.547	0.017	0	Endothelial_cells	PTPRB
COX7A1	0	1.47994	0.677	0.027	0	Endothelial_cells	COX7A1
SOX18	0	1.46322	0.491	0	0	Endothelial_cells	SOX18
SYNPO	0	1.44844	0.553	0.019	0	Endothelial_cells	SYNPO
PCDH17	0	1.4371	0.435	0.002	0	Endothelial_cells	PCDH17
APLNR	0	1.43547	0.41	0	0	Endothelial_cells	APLNR
MMRN2	0	1.43392	0.565	0.001	0	Endothelial_cells	MMRN2
WWTR1	0	1.43226	0.634	0.018	0	Endothelial_cells	WWTR1
CALCRL	0	1.43066	0.553	0.003	0	Endothelial_cells	CALCRL
SNCG	0	1.42476	0.54	0.006	0	Endothelial_cells	SNCG
STC1	0	1.39417	0.255	0.003	0	Endothelial_cells	STC1
CXorf36	0	1.34841	0.553	0	0	Endothelial_cells	CXorf36
LDB2	0	1.32152	0.59	0.008	0	Endothelial_cells	LDB2
IL3RA	0	1.28976	0.503	0.019	0	Endothelial_cells	IL3RA
ADAMTS9	0	1.26835	0.453	0.008	0	Endothelial_cells	ADAMTS9
SPARC	4.07087e-297	3.26998	0.727	0.054	1.37164e-292	Endothelial_cells	SPARC
NES	1.77672e-294	1.2481	0.491	0.023	5.98647e-290	Endothelial_cells	NES
TIMP3	3.36076e-292	2.42069	0.689	0.048	1.13237e-287	Endothelial_cells	TIMP3
APOLD1	2.19172e-287	1.65696	0.596	0.036	7.38477e-283	Endothelial_cells	APOLD1
HYAL2	1.32059e-286	2.59716	0.764	0.067	4.44959e-282	Endothelial_cells	HYAL2
TMEM204	4.1392e-286	1.32554	0.54	0.029	1.39466e-281	Endothelial_cells	TMEM204
NNMT	1.68231e-282	1.88357	0.652	0.042	5.66838e-278	Endothelial_cells	NNMT
CALD1	1.09406e-278	1.72731	0.807	0.067	3.68632e-274	Endothelial_cells	CALD1
LMCD1	1.22487e-264	1.4368	0.491	0.026	4.12708e-260	Endothelial_cells	LMCD1
PRKCDBP	2.79885e-262	2.1653	0.689	0.054	9.43045e-258	Endothelial_cells	PRKCDBP
NFIB	8.3819e-259	1.88342	0.745	0.069	2.8242e-254	Endothelial_cells	NFIB
PLPP3	2.65353e-257	1.63209	0.634	0.045	8.94081e-253	Endothelial_cells	PLPP3
ADAMTS1	1.6634e-256	1.60257	0.447	0.022	5.60464e-252	Endothelial_cells	ADAMTS1
SLC9A3R2	1.19809e-255	3.43199	0.795	0.083	4.03683e-251	Endothelial_cells	SLC9A3R2
AQP1	1.91632e-254	1.64889	0.373	0.015	6.45686e-250	Endothelial_cells	AQP1
EPAS1	2.33884e-242	2.21945	0.764	0.077	7.8805e-238	Endothelial_cells	EPAS1
ACVRL1	8.45689e-242	1.43206	0.602	0.045	2.84946e-237	Endothelial_cells	ACVRL1
IGFBP4	2.87368e-240	2.69875	0.876	0.108	9.68258e-236	Endothelial_cells	IGFBP4
FSCN1	7.3351e-232	1.3139	0.565	0.041	2.47149e-227	Endothelial_cells	FSCN1
SERPINE1	2.48849e-219	1.28645	0.273	0.009	8.38471e-215	Endothelial_cells	SERPINE1
MTUS1	2.1095e-210	1.4012	0.609	0.054	7.10773e-206	Endothelial_cells	MTUS1
TUBB6	1.27519e-196	1.37407	0.59	0.052	4.29661e-192	Endothelial_cells	TUBB6
EMP1	2.32914e-193	2.57641	0.814	0.112	7.8478e-189	Endothelial_cells	EMP1
RGS3	4.29163e-181	1.24817	0.478	0.036	1.44602e-176	Endothelial_cells	RGS3
C1orf54	4.3829e-180	1.44533	0.547	0.048	1.47678e-175	Endothelial_cells	C1orf54
CD36	6.5922e-177	2.01521	0.323	0.017	2.22118e-172	Endothelial_cells	CD36
RNASE1	1.22587e-175	2.38429	0.77	0.106	4.13046e-171	Endothelial_cells	RNASE1
TCF4	2.26964e-173	2.08498	0.814	0.123	7.64732e-169	Endothelial_cells	TCF4
STOM	2.02735e-172	2.26423	0.857	0.138	6.83095e-168	Endothelial_cells	STOM
IGFBP3	2.58313e-170	1.9352	0.379	0.024	8.7036e-166	Endothelial_cells	IGFBP3
NPDC1	2.7456e-166	2.23705	0.783	0.121	9.25101e-162	Endothelial_cells	NPDC1
RCAN1	6.01959e-163	1.75706	0.547	0.055	2.02824e-158	Endothelial_cells	RCAN1
HTRA1	4.13013e-161	1.36779	0.54	0.052	1.3916e-156	Endothelial_cells	HTRA1
TGFBR2	7.77249e-157	1.81869	0.683	0.092	2.61886e-152	Endothelial_cells	TGFBR2
PLPP1	7.3686e-144	2.10607	0.671	0.094	2.48278e-139	Endothelial_cells	PLPP1
CNN3	1.13254e-142	1.40448	0.665	0.092	3.81599e-138	Endothelial_cells	CNN3
GSN	1.19069e-140	2.45378	0.832	0.154	4.01192e-136	Endothelial_cells	GSN
IFITM3	3.07035e-133	2.95424	0.994	0.319	1.03452e-128	Endothelial_cells	IFITM3
ENPP2	1.80148e-127	1.44986	0.329	0.024	6.06992e-123	Endothelial_cells	ENPP2
LAMA4	9.75829e-125	1.25805	0.422	0.041	3.28796e-120	Endothelial_cells	LAMA4
S100A13	9.50645e-122	1.80986	0.826	0.178	3.2031e-117	Endothelial_cells	S100A13
RND1	1.92245e-121	2.51327	0.435	0.046	6.4775e-117	Endothelial_cells	RND1
GIMAP4	6.48485e-119	1.36174	0.689	0.105	2.185e-114	Endothelial_cells	GIMAP4
ADAM15	8.71424e-116	1.53344	0.578	0.088	2.93617e-111	Endothelial_cells	ADAM15
TINAGL1	1.58306e-112	1.40305	0.609	0.099	5.33395e-108	Endothelial_cells	TINAGL1
APP	2.80636e-110	1.92845	0.826	0.205	9.45575e-106	Endothelial_cells	APP
EMP2	1.82244e-108	1.7004	0.714	0.142	6.14054e-104	Endothelial_cells	EMP2
ICAM2	1.64525e-104	2.01908	0.795	0.2	5.5435e-100	Endothelial_cells	ICAM2
PKIG	2.27169e-104	1.47299	0.652	0.119	7.65422e-100	Endothelial_cells	PKIG
CYR61	2.58683e-104	1.44429	0.571	0.088	8.71605e-100	Endothelial_cells	CYR61
SPRY1	3.53046e-102	1.79856	0.547	0.084	1.18955e-97	Endothelial_cells	SPRY1
CD59	2.1634e-99	2.7439	0.907	0.364	7.28935e-95	Endothelial_cells	CD59
SERPINH1	5.68602e-99	1.49506	0.646	0.124	1.91585e-94	Endothelial_cells	SERPINH1
PVRL2	1.94979e-97	1.36642	0.708	0.158	6.56963e-93	Endothelial_cells	PVRL2
ID3	3.41374e-96	2.07134	0.826	0.218	1.15023e-91	Endothelial_cells	ID3
S100A16	1.25191e-95	1.50026	0.789	0.183	4.21818e-91	Endothelial_cells	S100A16
CLIC4	3.48009e-93	1.35778	0.596	0.116	1.17258e-88	Endothelial_cells	CLIC4
C10orf10	3.55026e-92	1.84102	0.335	0.035	1.19622e-87	Endothelial_cells	C10orf10
PDLIM1	1.73562e-91	2.03298	0.857	0.27	5.84798e-87	Endothelial_cells	PDLIM1
SPTBN1	1.85997e-91	1.58366	0.739	0.18	6.26697e-87	Endothelial_cells	SPTBN1
MGST2	1.03158e-89	1.62276	0.727	0.185	3.47579e-85	Endothelial_cells	MGST2
CTGF	2.8772e-89	2.7616	0.59	0.111	9.69445e-85	Endothelial_cells	CTGF
CCL2	1.9978e-88	1.98867	0.416	0.053	6.7314e-84	Endothelial_cells	CCL2
CCL21	4.47787e-87	5.01936	0.143	0.007	1.50877e-82	Endothelial_cells	CCL21
EFNA1	1.52813e-84	1.26512	0.553	0.104	5.14889e-80	Endothelial_cells	EFNA1
WARS	3.12136e-84	1.28767	0.621	0.131	1.05171e-79	Endothelial_cells	WARS
FKBP1A	5.6152e-84	2.31646	0.95	0.475	1.89199e-79	Endothelial_cells	FKBP1A
IFI27	4.56239e-83	2.377	0.888	0.33	1.53725e-78	Endothelial_cells	IFI27
RAB13	1.22551e-81	1.67622	0.727	0.201	4.12924e-77	Endothelial_cells	RAB13
RDX	3.11036e-81	1.40932	0.634	0.142	1.04801e-76	Endothelial_cells	RDX
GNAI2	3.12426e-78	1.53897	0.807	0.249	1.05269e-73	Endothelial_cells	GNAI2
C8orf4	3.79387e-78	1.51874	0.609	0.129	1.27831e-73	Endothelial_cells	C8orf4
KCTD12	4.04587e-78	1.35041	0.453	0.073	1.36322e-73	Endothelial_cells	KCTD12
ICAM1	6.05405e-78	2.17888	0.596	0.133	2.03985e-73	Endothelial_cells	ICAM1
HSPB1	9.12171e-75	2.25312	0.957	0.504	3.07347e-70	Endothelial_cells	HSPB1
NDRG1	1.45408e-74	1.35557	0.696	0.179	4.89939e-70	Endothelial_cells	NDRG1
VAMP5	1.20237e-73	1.83323	0.776	0.261	4.05127e-69	Endothelial_cells	VAMP5
CD151	2.70169e-73	1.56117	0.789	0.26	9.10307e-69	Endothelial_cells	CD151
FABP5	1.11151e-72	3.65233	0.814	0.305	3.74512e-68	Endothelial_cells	FABP5
DSTN	4.89213e-72	1.68392	0.913	0.419	1.64836e-67	Endothelial_cells	DSTN
CCDC85B	5.43887e-72	2.07928	0.87	0.391	1.83257e-67	Endothelial_cells	CCDC85B
RHOC	1.14965e-71	1.68372	0.876	0.347	3.87365e-67	Endothelial_cells	RHOC
ID1	7.36118e-70	2.19203	0.745	0.228	2.48028e-65	Endothelial_cells	ID1
KLF4	1.79364e-68	1.93699	0.72	0.213	6.04349e-64	Endothelial_cells	KLF4
SOCS3	1.5174e-67	2.44244	0.814	0.307	5.11272e-63	Endothelial_cells	SOCS3
VIM	1.54564e-67	2.01175	0.975	0.642	5.2079e-63	Endothelial_cells	VIM
HES1	4.28708e-67	1.71224	0.733	0.211	1.44449e-62	Endothelial_cells	HES1
ETS2	6.21118e-66	1.30168	0.714	0.206	2.0928e-61	Endothelial_cells	ETS2
CD81	7.62353e-66	1.31339	0.677	0.19	2.56867e-61	Endothelial_cells	CD81
CD320	2.5113e-65	3.00845	0.683	0.223	8.46158e-61	Endothelial_cells	CD320
YBX3	3.55331e-65	1.67721	0.783	0.278	1.19725e-60	Endothelial_cells	YBX3
TFPI	5.15542e-65	1.82145	0.261	0.029	1.73707e-60	Endothelial_cells	TFPI
PTMS	1.01965e-64	1.55677	0.814	0.294	3.43562e-60	Endothelial_cells	PTMS
IFITM2	1.14767e-64	1.63073	0.938	0.468	3.86697e-60	Endothelial_cells	IFITM2
RAC1	2.78443e-64	1.5163	0.95	0.599	9.38187e-60	Endothelial_cells	RAC1
SEPW1	6.08113e-64	1.66167	0.876	0.402	2.04898e-59	Endothelial_cells	SEPW1
ITGB1	8.00774e-63	1.3723	0.77	0.263	2.69813e-58	Endothelial_cells	ITGB1
MGLL	1.52098e-61	1.34931	0.596	0.157	5.12478e-57	Endothelial_cells	MGLL
CLU	3.76232e-61	2.35732	0.342	0.052	1.26768e-56	Endothelial_cells	CLU
LMNA	1.54233e-58	1.63249	0.919	0.498	5.19672e-54	Endothelial_cells	LMNA
KLF2	6.02533e-58	1.56057	0.677	0.208	2.03018e-53	Endothelial_cells	KLF2
TSC22D1	3.01055e-57	1.68832	0.702	0.228	1.01437e-52	Endothelial_cells	TSC22D1
INSR	3.40837e-55	1.64853	0.453	0.104	1.14841e-50	Endothelial_cells	INSR
ITM2B	1.39864e-52	1.69944	0.95	0.731	4.71257e-48	Endothelial_cells	ITM2B
SRP14	1.61702e-52	1.69154	0.975	0.833	5.4484e-48	Endothelial_cells	SRP14
RAB11A	1.04477e-51	1.31824	0.77	0.323	3.52024e-47	Endothelial_cells	RAB11A
TPM4	2.7961e-45	1.29194	0.876	0.454	9.42117e-41	Endothelial_cells	TPM4
CD9	2.44289e-44	1.43134	0.789	0.315	8.23106e-40	Endothelial_cells	CD9
ANXA2	3.54425e-41	1.45975	0.882	0.498	1.1942e-36	Endothelial_cells	ANXA2
GABARAPL2	1.23632e-40	1.24869	0.832	0.461	4.16566e-36	Endothelial_cells	GABARAPL2
IGFBP5	1.29223e-39	1.61246	0.205	0.028	4.35404e-35	Endothelial_cells	IGFBP5
RGS16	5.54544e-37	1.36927	0.41	0.109	1.86848e-32	Endothelial_cells	RGS16
SERTAD1	1.89098e-36	1.34292	0.708	0.321	6.37146e-32	Endothelial_cells	SERTAD1
AKAP12	4.53713e-35	1.62534	0.186	0.027	1.52874e-30	Endothelial_cells	AKAP12
CFAP20	7.20376e-34	1.24804	0.503	0.173	2.42723e-29	Endothelial_cells	CFAP20
NEAT1	2.17578e-30	1.35849	0.888	0.718	7.33107e-26	Endothelial_cells	NEAT1
NCOA7	3.04502e-30	1.42892	0.516	0.194	1.02599e-25	Endothelial_cells	NCOA7
LGALS1	5.93615e-30	1.35058	0.832	0.467	2.00013e-25	Endothelial_cells	LGALS1
EGR1	8.96662e-30	1.56949	0.671	0.341	3.02121e-25	Endothelial_cells	EGR1
NFKBIA	6.59275e-28	1.36133	0.919	0.64	2.22136e-23	Endothelial_cells	NFKBIA
CDKN1A	1.01048e-27	1.29249	0.646	0.321	3.40472e-23	Endothelial_cells	CDKN1A
GADD45B	2.45019e-26	1.8873	0.671	0.38	8.25568e-22	Endothelial_cells	GADD45B
IRF1	1.23118e-22	1.26356	0.752	0.468	4.14833e-18	Endothelial_cells	IRF1
FOS	4.07494e-22	1.40937	0.87	0.685	1.37301e-17	Endothelial_cells	FOS
ZFP36	1.45236e-21	1.56067	0.87	0.737	4.89358e-17	Endothelial_cells	ZFP36
HSPA1A	3.75267e-20	1.4001	0.814	0.539	1.26443e-15	Endothelial_cells	HSPA1A
CXCL2	5.35911e-17	1.39556	0.36	0.14	1.8057e-12	Endothelial_cells	CXCL2
CPE	6.41145e-17	1.31709	0.149	0.033	2.16027e-12	Endothelial_cells	CPE
CA4	4.58272e-16	1.31077	0.143	0.031	1.5441e-11	Endothelial_cells	CA4
TAGLN	0	6.29313	0.94	0.035	0	Smooth_muscle_cells	TAGLN
ACTA2	0	6.21922	0.947	0.055	0	Smooth_muscle_cells	ACTA2
MYL9	0	5.49375	0.993	0.066	0	Smooth_muscle_cells	MYL9
RGS5	0	4.78757	0.636	0.005	0	Smooth_muscle_cells	RGS5
TPM2	0	4.76796	0.947	0.038	0	Smooth_muscle_cells	TPM2
IGFBP7	0	4.56423	1	0.078	0	Smooth_muscle_cells	IGFBP7
CALD1	0	4.33478	0.993	0.066	0	Smooth_muscle_cells	CALD1
C11orf96	0	3.99037	0.887	0.04	0	Smooth_muscle_cells	C11orf96
MYH11	0	3.70818	0.768	0.004	0	Smooth_muscle_cells	MYH11
SPARCL1	0	3.63304	0.841	0.036	0	Smooth_muscle_cells	SPARCL1
CSRP2	0	3.36012	0.861	0.023	0	Smooth_muscle_cells	CSRP2
CAV1	0	3.26437	0.914	0.05	0	Smooth_muscle_cells	CAV1
FRZB	0	3.15816	0.775	0.018	0	Smooth_muscle_cells	FRZB
NDUFA4L2	0	3.10735	0.523	0.016	0	Smooth_muscle_cells	NDUFA4L2
SPARC	0	3.04047	0.788	0.054	0	Smooth_muscle_cells	SPARC
BGN	0	2.97259	0.781	0.018	0	Smooth_muscle_cells	BGN
ACTG2	0	2.93646	0.623	0.007	0	Smooth_muscle_cells	ACTG2
PRKCDBP	0	2.91039	0.868	0.053	0	Smooth_muscle_cells	PRKCDBP
PPP1R14A	0	2.90434	0.848	0.034	0	Smooth_muscle_cells	PPP1R14A
PLN	0	2.90088	0.616	0.001	0	Smooth_muscle_cells	PLN
MYLK	0	2.8838	0.821	0.02	0	Smooth_muscle_cells	MYLK
RERGL	0	2.83203	0.43	0	0	Smooth_muscle_cells	RERGL
MFGE8	0	2.652	0.854	0.07	0	Smooth_muscle_cells	MFGE8
CRISPLD2	0	2.62224	0.715	0.029	0	Smooth_muscle_cells	CRISPLD2
PTRF	0	2.56889	0.781	0.05	0	Smooth_muscle_cells	PTRF
CRIP2	0	2.48783	0.801	0.027	0	Smooth_muscle_cells	CRIP2
SNCG	0	2.45077	0.543	0.006	0	Smooth_muscle_cells	SNCG
ADAMTS1	0	2.43867	0.675	0.02	0	Smooth_muscle_cells	ADAMTS1
COL4A1	0	2.42627	0.576	0.022	0	Smooth_muscle_cells	COL4A1
MCAM	0	2.38805	0.735	0.016	0	Smooth_muscle_cells	MCAM
COL18A1	0	2.38725	0.755	0.045	0	Smooth_muscle_cells	COL18A1
CRYAB	0	2.33408	0.675	0.02	0	Smooth_muscle_cells	CRYAB
TIMP3	0	2.33348	0.768	0.048	0	Smooth_muscle_cells	TIMP3
CNN1	0	2.30912	0.583	0.003	0	Smooth_muscle_cells	CNN1
PDGFRB	0	2.26176	0.662	0.012	0	Smooth_muscle_cells	PDGFRB
A2M	0	2.2342	0.861	0.067	0	Smooth_muscle_cells	A2M
C2orf40	0	2.22709	0.464	0.001	0	Smooth_muscle_cells	C2orf40
BCAM	0	2.17692	0.642	0.028	0	Smooth_muscle_cells	BCAM
NEXN	0	2.10997	0.623	0.015	0	Smooth_muscle_cells	NEXN
AKAP12	0	2.10457	0.576	0.024	0	Smooth_muscle_cells	AKAP12
NOTCH3	0	2.10336	0.735	0.003	0	Smooth_muscle_cells	NOTCH3
CAV2	0	2.05067	0.728	0.026	0	Smooth_muscle_cells	CAV2
PDLIM3	0	2.02899	0.656	0.02	0	Smooth_muscle_cells	PDLIM3
MGP	0	2.01801	0.887	0.055	0	Smooth_muscle_cells	MGP
COX7A1	0	1.96912	0.689	0.027	0	Smooth_muscle_cells	COX7A1
LHFP	0	1.90956	0.517	0.022	0	Smooth_muscle_cells	LHFP
LMOD1	0	1.88847	0.563	0.004	0	Smooth_muscle_cells	LMOD1
GJA4	0	1.83542	0.543	0.002	0	Smooth_muscle_cells	GJA4
FXYD1	0	1.82181	0.629	0.034	0	Smooth_muscle_cells	FXYD1
TGFB1I1	0	1.81215	0.623	0.031	0	Smooth_muscle_cells	TGFB1I1
MAP1B	0	1.78656	0.57	0.012	0	Smooth_muscle_cells	MAP1B
SYNPO2	0	1.78072	0.51	0.007	0	Smooth_muscle_cells	SYNPO2
RCAN2	0	1.75902	0.642	0.014	0	Smooth_muscle_cells	RCAN2
[truncated: 147 more rows]
