# Supplementary material for: Spatial transcriptome and single-cell reveal the role of nucleotide metabolism in colorectal cancer progression and tumor microenvironment
Source: J Transl Med. 2024 Jul 29;22:702. doi: 10.1186/s12967-024-05495-y (PMC11288102; doi:10.1186/s12967-024-05495-y)
Supplement: Supplementary file 19 — Supplementary Material 19: Boruta algorithm analysis of the marker genes of NME1 + epi in scRNA data. [file 12967_2024_5495_MOESM19_ESM.xls]

## Sheet: Sheet1
Primer	sequence(5' to 3')
CD44-F	GCATTGCAGTCAACAGTCGAAGA
CD44-R	CCTTGTTCACCAAATGCACCA
CD133-F	AGTCGGAAACTGGCAGATAGC
CD133-R	GGTAGTGTTGTACTGGGCCAAT
OCT-4-F	GACAACAATGAAAATCTTCAGGAGA
OCT-4-R	TTCTGGCGCCGGTTACAGAACCA
GAPDH-F	GGGGAGCCAAAAGGGTCATCATCT
GAPDH-R	GACGCCTGCTTCACCACCTTCTTG
NME1-F	AAGGAGATCGGCTTGTGGTTT
NME1-R	CTGAGCACAGCTCGTGTAATC

## Sheet: 修饰名称
5’端修饰	3’端修饰	两端修饰	中间修饰	中间修饰代码	中间修饰碱基
5`6-FAM	3`6-FAM	5`6-FAM，3`BHQ1	1-Me-dA	/i1-MedA/	A
5`Acrydite	3`Acrydite	5`6-FAM，3`BHQ2	2-Aminopurine	/i2-Amp/	A
5`Alexa Fluor 350	3`Alexa Fluor 350	5`6-FAM，3`Dabcyl	5-Aza-2`-deoxycytidine	/i5-AzadC/	C
5`Alexa Fluor 405	3`Alexa Fluor 405	5`6-FAM，3`DBQ1	5-Bromo dU	/i5Br-dU/	U
5`Alexa Fluor 430	3`Alexa Fluor 430	5`6-FAM，3`Eclipse	5F-dU	/i5F-dU/	U
5`Alexa Fluor 488	3`Alexa Fluor 488	5`6-FAM，3`MGB	5-Hydroxmethyl dC	/55HydMe-dC/	C
5`Alexa Fluor 532	3`Alexa Fluor 532	5`6-FAM，3`TAMRA-N	5-Methyl dC	/i5MedC/	C
5`Alexa Fluor 555	3`Alexa Fluor 555	5`CY3，3`BHQ2	5-Nitroindole	/i5NitInd/
5`Alexa Fluor 568	3`Alexa Fluor 568	5`CY3，3`Dabcyl-N	8-OXO-dG	/i8oxodG/	G
5`Alexa Fluor 594	3`Alexa Fluor 594	5`CY3，3`MGB	Azobenzene	/iAbz/
5`Alexa Fluor 647	3`Alexa Fluor 647	5`CY5，3`BHQ2	C12 Spacer	/iSpC12/
5`Alexa Fluor 680	3`Alexa Fluor 680	5`CY5，3`BHQ-3	C3 Spacer	/iSpC3/
5`AMCA	3`AMCA	5`CY5，3`Dabcyl	C6 Spacer	/iSp6/
5`Atto 425	3`AquaPhluor 593	5`CY5，3`MGB	deoxyInosine (dI)	/ideoxyI/	I
5`ATTO 590	3`Atto 425	5`CY5.5，3`BHQ2	deoxyUridine (dU)	/ideoxyU/	U
5`Azide(N3)	3`ATTO 590	5`HEX，3`BHQ1	dSpacer	/idSp/
5`BBQ650	3`Azide(N3)	5`HEX，3`BHQ2	Int 6-FAM-dT	/i6FAMdT/	T
5`BHQ1	3`BBQ650	5`HEX，3`Dabcyl	Int Acrydite dT	/iAcryditedT/	T
5`BHQ2	3`BHQ1	5`HEX，3`DBQ1	Int Alexa Fluor 350 dT	/iAF350dT/	T
5`Biotin	3`BHQ2	5`HEX，3`Eclipse	Int Alexa Fluor 405 dT	/iAF405dT/	T
5`Biotin-TEG	3`BHQ-3	5`HEX，3`MGB	Int Alexa Fluor 430 dT	/iAF430dT/	T
5`BODIPY FL	3`Biotin	5`HEX，3`TAMRA	Int Alexa Fluor 488-dT	/iAF488dT/	T
5`C3 Spacer	3`Biotin-TEG	5`JOE，3`BHQ1	Int Alexa Fluor 532 dT	/iAF532dT/	T
5`CHCH(Hexyne)	3`BODIPY FL	5`JOE，3`BHQ2	Int Alexa Fluor 555 dT	/iAF555dT/	T
5`CHO	3`C3 Spacer	5`JOE，3`Dabcyl-N	Int Alexa Fluor 568 dT	/iAF568dT/	T
5`Cholesteryl	3`C6 Spacer	5`JOE，3`MGB	Int Alexa Fluor 594 dT	/iAF594dT/	T
5`Cholesteryl-TEG	3`CHCH	5`JOE，3`TAMRA-N	Int Alexa Fluor 647 dT	/iAF647dT/	T
5`COOH	3`Cholesteryl	5`Quasar 670，3`BHQ2	Int Alexa Fluor 680 dT	/iAF680dT/	T
5`Cy3	3`Cholesteryl-TEG	5`ROX，3`BHQ2	Int Atto 425 dT	/iAtto425dT/	T
5`Cy5	3`Cy3	5`ROX，3`Dabcyl	Int Azide-dT	/iAzidedT/	T
5`Cy5(Hydrophilic)	3`Cy5	5`ROX，3`Eclipse	Int BBQ650 dT	/iBBQ650dT/	T
5`CY5.5	3`Cy5(Hydrophilic)	5`ROX，3`MGB	Int BHQ1 dT	/iBHQ1dT/	T
5`Cy7	3`CY5.5	5`TAMRA，3`BHQ2	Int BHQ2 dT	/iBHQ2dT/	T
5`Dabcyl	3`Cy7	5`TAMRA，3`Dabcyl	Int Biotin dT	/iBiodT/	T
5`DBCO	3`Dabcyl	5`TAMRA，3`Eclipse	Int BODIPY FL dT	/iBODIPYFLdT/	T
5`DBCO-TEG	3`DBCO	5`TAMRA，3`MGB	Int CHCH-dT	/iCHCHdT/	T
5`Desthio Biotin	3`ddC	5`TET，3`BHQ1	Int Cy3	/iCy3/
5`Desthio Biotin-TEG	3`Desthio Biotin-TEG	5`TET，3`BHQ2	Int Cy3-dT	/iCy3dT/	T
5`Dig	3`-dG-Q	5`TET，3`Dabcyl	Int Cy5	/iCy5/
5`Dithiol	3`Dig	5`TET，3`MGB	Int Cy5-dT	/iCy5dT/	T
5`Dual Biotin	3`Dithiol	5`TET，3`TAMRA	Int Cy5(Hydrophilic) dT	/iCy5HdT/	T
5`Eclipse	3`-dT-Q	5`Texas Red，3`BHQ2	Int CY5.5 dT	/iCY5.5dT/	T
5`Ferrocene	3`Eclipse	5`Texas Red，3`Dabcyl	Int CY7 dT	/iCY7dT/	T
5`HEX	3`Ferrocene	5`Texas Red，3`MGB	Int Dabcyl-dT	/iDabcyldT/	T
5`HS-SH C6	3`Ferrocene-N	5`VIC，3`BHQ1	Int DBCO dT	/iDBCOdT/	T
5`IR 650	3`HEX	5`VIC，3`BHQ2	Int Desthio Biotin dT	/iDesBiodT/	T
5`IR 750	3`HS-SH C3	5`VIC，3`DBQ1	Int Dig dT	/iDigdT/	T
5`JOE	3`HS-SH C6	5`VIC，3`MGB	Int Dithiol	/iDTPA/
5`Maleimide	3`Inverted dT		Int Dithiol dT	/iDithioldT/	T
5`Methylene Blue	3`IR 650		Int Eclipse	/iEclipse/
5`NED	3`IR 750		Int Ferrocene dT	/iFcdT/	T
5`NH2 C12	3`JOE		Int HEX-dT	/iHEXdT/	T
5`NH2 C6	3`Maleimide		Int HS-SH C6	/iHS-SH/
5`Oregon Green 488	3`Methylene Blue		Int IR 650 dT	/iIR650dT/	T
5`P	3`MGB		Int IR 750 dT	/iIR750dT/	T
5`Pacific Blue	3`NH2 C6		Int JOE-dT	/iJOEdT/	T
5`Pyrene	3`NH2 C6 dT		Int Methylene Blue dT	/iMeBluedT/	T
5`Quasar 570	3`NH2 C7		Int NH2 C6 dT	/iNH2C6dT/	T
5`Quasar 670	3`Oregon Green 488		Int Oregon Green 488 dT	/iOG488dT/	T
5`R6G	3`P		Int Pacific Blue dT	/iPacificBluedT/	T
5`ROX	3`Pacific Blue		Int Quasar 570 dT	/iQuasar570dT/	T
5`Ru	3`Puromycin		Int R6G dT	/iR6GdT/	T
5`SH C6	3`Pyrene		Int ROX-dT	/iROXdT/	T
5`Spacer 18	3`Quasar 570		Int Ru dT	/iRudT/	T
5`Symmetric	3`Quasar 670		Int Symmetric	/iSymmetric/
5`TAMRA	3`R6G		Int TAMRA-dT	/iTAMdT/	T
5`TET	3`ROX		Int TET-dT	/iTETdT/	T
5`Texas Red	3`Ru		Int Texas Red-dT	/iTexRddT/	T
5`Trebler	3`SH C3		Int Uni-Link Amino	/iUniAmM/
5`triple Biotin	3`SH C6		N6-Me-dA	/6-MedA/	A
5`Triple HS-SH	3`TAMRA-N		PC-Linker	/iPCLink/
5`triple SH	3`TET		Phosphorothioate	*
5`VIC	3`Texas Red		Pyrrolo-dC	/iPyrrolodC/
	3`Yakima Yellow		Spacer 18	/iSp18/
			Spacer 9	/iSp9/
			Trebler	/iTrebler/
			Inverted dA(A)	/iInvdA/	A
			Inverted dA(C)	/iInvdC/	C
			Inverted dA(G)	/iInvdG/	G
			Inverted dA(T)	/iInvdT/	T
			beta-L-DNA	/iLeftdA/	A
			beta-L-DNA	/iLeftdC/	C
			beta-L-DNA	/iLeftdG/	G
			beta-L-DNA	/iLeftdT/	T
			RNA	/rA/	A
			RNA	/rC/	C
			RNA	/rG/	G
			RNA	/rU/	U
			XNA	/iXNA_A/	A
			XNA	/iXNA_C/	C
			XNA	/iXNA_G/	G
			XNA	/iXNA_T/	T
			2F-RNA	/i2FA/	A
			2F-RNA	/i2FC/	C
			2F-RNA	/i2FG/	G
			2F-RNA	/i2FU/	U
			2`-O-Methyl	/i2OMeA/	A
			2`-O-Methyl	/i2OMeC/	C
			2`-O-Methyl	/i2OMeG/	G
			2`-O-Methyl	/i2OMeU/	U
			2-methoxyethyl	/i2MOErA/	A
			2-methoxyethyl	/i2MOErC/	C
			2-methoxyethyl	/i2MOErG/	G
			2-methoxyethyl	/i2MOErT/	U
			Gemcitabine(2`dual-F-dC)	/iGEM/	C
